# Supplementary material for: Genome organization is a major component of gene expression control in response to stress and during the cell division cycle in trypanosomes
Source: Open Biol. 2012 Apr;2(4):120033. doi: 10.1098/rsob.120033 (PMC3376733; doi:10.1098/rsob.120033)
Supplement: Supplemental File 1 [file rsob120033-s1.xls]

## Sheet: All_genes
Accession number	fold expression level change following heat shock	Distance from nearest TSS
Tb927.1.250	-3.86693	175774
Tb11.02.0760	-3.46474	9650
Tb10.70.6470	-2.93245	45442.5
Tb11.02.1070	-2.78792	1307.5
Tb927.7.190	-2.59881	1115.5
Tb927.2.340	-2.52622	260148
Tb927.1.2820	-2.47944	8980
Tb927.2.1210	-2.4386	86381.5
Tb09.211.2420	-2.43055	12326.5
Tb927.2.1760	-2.43024	10906
Tb10.70.2920	-2.39409	16221.5
Tb927.8.2540	-2.31997	122891
Tb09.160.1560	-2.27313	28421.5
Tb927.3.930	-2.27198	18082.5
Tb927.4.2310	-2.24601	58442
Tb10.70.2190	-2.23462	5550
Tb927.5.2320	-2.23243	35168
Tb11.03.0350	-2.19345	10791
Tb11.02.5660	-2.18581	40896.5
Tb11.02.0750	-2.18215	1442
Tb10.61.1820	-2.17744	1841.5
Tb927.6.1900	-2.17131	56521.5
Tb11.01.5100	-2.14343	40070
Tb927.8.1600	-2.11995	68255
Tb11.01.3290	-2.11865	10097.5
Tb927.7.6850	-2.08352	11979.5
Tb10.70.6340	-2.07441	15770
Tb11.46.0008	-2.02368	12126
Tb927.8.4820	-2.02351	19956
Tb927.5.950	-2.01743	334
Tb10.389.1450	-1.9953	60251.5
Tb11.01.4750	-1.99253	112476
Tb927.4.250	-1.94484	262376
Tb09.211.1620	-1.9414	173444
Tb927.2.450	-1.93781	229166
Tb11.42.0003	-1.9248	2300.5
Tb927.3.2180	-1.91342	11510
Tb11.01.1820	-1.90989	43826.5
Tb09.211.1800	-1.90585	139150
Tb09.160.3820	-1.90485	42414.5
Tb11.52.0003	-1.87604	67548.5
Tb10.70.2570	-1.86631	52298
Tb10.389.0070	-1.82542	46984
Tb927.5.700	-1.80256	8636.5
Tb927.8.1990	-1.7973	7211
Tb10.70.5150	-1.79033	20255
Tb11.01.3370	-1.78237	26681
Tb927.4.200	-1.77448	276900
Tb10.6k15.1350	-1.76839	169205
Tb10.70.4930	-1.7646	63444
Tb927.3.860	-1.7569	223
Tb11.01.8770	-1.75316	7680
Tb927.1.180	-1.75312	208046
Tb927.2.1170	-1.7471	101050
Tb11.55.0024	-1.7425	70867.5
Tb09.211.2700	-1.73712	26548
Tb927.2.470	-1.73512	219431
Tb927.5.4420	-1.73468	20696
Tb10.70.7050	-1.71621	42658
Tb927.1.840	-1.7035	18817.5
Tb927.3.2230	-1.69739	4009.5
Tb11.02.0780	-1.69698	24578.5
Tb927.8.2770	-1.69432	27412.5
Tb11.02.2310	-1.69336	65337
Tb927.5.2930	-1.68296	2927
Tb927.7.4970	-1.68264	632.5
Tb11.01.7500	-1.6788	83734
Tb927.6.2170	-1.67765	1398
Tb927.6.700	-1.64277	13346
Tb927.3.2840	-1.6389	136138
Tb11.02.4440	-1.63391	19402.5
Tb10.6k15.0810	-1.63186	3029
Tb927.5.2330	-1.62553	45669.5
Tb927.5.3590	-1.61643	21221
Tb10.6k15.2520	-1.61268	60480
Tb11.03.0390	-1.60698	4765
Tb11.02.0620	-1.60522	27032.5
Tb10.70.5110	-1.58608	25566
Tb09.211.0610	-1.56299	4481.5
Tb10.70.4750	-1.55405	102926
Tb927.3.3450	-1.55341	1953
Tb927.5.1480	-1.553	28282
Tb927.7.3940	-1.54671	13657.5
Tb11.50.0001	-1.54522	397
Tb927.2.560	-1.54347	197602
Tb927.7.7470	-1.54281	9713.5
Tb927.5.1800	-1.53888	55271.5
Tb10.6k15.3460	-1.52239	63040.5
Tb927.8.4870	-1.52123	7997
Tb11.01.0960	-1.51252	92600.5
Tb11.50.0007	-1.50917	1468
Tb11.02.5190	-1.50376	30188.5
Tb927.8.7620	-1.49689	84038.5
Tb927.8.6170	-1.48964	56243.5
Tb927.3.4240	-1.48837	33855
Tb927.5.3400	-1.48603	22854.5
Tb927.2.1180	-1.48567	95786.5
Tb927.8.7640	-1.48337	89488.5
Tb927.7.3330	-1.47823	30315
Tb927.8.5780	-1.47474	94699
Tb11.55.0026	-1.47155	75599.5
Tb927.1.120	-1.46772	217650
Tb927.6.4470	-1.46587	22069.5
Tb10.6k15.2180	-1.46349	1441
Tb10.61.1870	-1.46344	9106
Tb11.01.1370	-1.46109	35745
Tb927.7.2130	-1.46099	168741
Tb927.3.4080	-1.45989	77911.5
Tb927.3.2310	-1.45238	6068
Tb927.8.4990	-1.45143	27675
Tb927.5.1090	-1.44848	32868.5
Tb927.8.7980	-1.44689	106443
Tb927.8.3250	-1.44644	96217
Tb09.211.0180	-1.4447	80770
Tb927.4.2060	-1.43534	19959
Tb927.1.880	-1.43516	7916
Tb927.5.1520	-1.43355	17368.5
Tb927.7.1450	-1.43316	134394
Tb927.5.1660	-1.43264	19712.5
Tb927.4.590	-1.42472	142468
Tb10.6k15.0770	-1.41934	9063
Tb927.3.2020	-1.41064	59264
Tb10.70.2310	-1.40616	10846.5
Tb10.70.3070	-1.40297	371.5
Tb10.61.0560	-1.40106	267196
Tb10.70.3560	-1.39825	100993
Tb11.02.2560	-1.39633	32767
Tb10.6k15.3250	-1.39496	14955
Tb927.5.3510	-1.39129	1799.5
Tb927.3.3410	-1.39129	677.5
Tb927.6.380	-1.38872	5620
Tb927.3.5060	-1.38852	43606.5
Tb09.211.4830	-1.38778	17361
Tb09.160.5060	-1.38686	7457
Tb11.01.7570	-1.38642	65435.5
Tb927.3.2600	-1.38454	216741
Tb11.02.1210	-1.38203	43087
Tb10.6k15.2290	-1.3806	14792.5
Tb10.389.0630	-1.37656	33640
Tb09.211.0620	-1.37488	2079
Tb927.8.2920	-1.37443	7426.5
Tb927.3.2470	-1.37093	32586
Tb927.2.240	-1.36986	281043
Tb10.61.2870	-1.36953	5391.5
Tb11.02.5400	-1.35863	79477
Tb10.406.0560	-1.35284	81052.5
Tb927.5.3800	-1.33904	82096.5
Tb927.4.2070	-1.3201	11398.5
Tb927.3.3780	-1.31347	75912
Tb927.4.3930	-1.30199	242018
Tb11.46.0009	-1.30137	7745.5
Tb10.6k15.3510	-1.30084	78481
Tb927.8.2930	-1.29765	9446.5
Tb927.2.4550	-1.29621	88940.5
Tb927.1.190	-1.29581	202532
Tb927.8.3150	-1.29254	60261
Tb927.1.80	-1.28921	229217
Tb10.70.5120	-1.28859	24110.5
Tb11.01.0700	-1.28479	26260.5
Tb927.6.4590	-1.27811	911.5
Tb11.02.1400	-1.27418	85075.5
Tb927.7.1780	-1.2687	201406
Tb927.8.7610	-1.26391	81543.5
Tb927.1.4090	-1.26247	47298
Tb927.5.3830	-1.25436	91498.5
Tb10.6k15.3160	-1.24783	451
Tb927.4.2360	-1.23963	66992
Tb11.02.1930	-1.2331	15856
Tb927.7.2690	-1.23177	7187
Tb927.1.3830	-1.23075	3025.5
Tb927.2.3370	-1.21856	274700
Tb10.6k15.1220	-1.2145	193830
Tb927.7.1310	-1.2092	102978
Tb10.70.4280	-1.19785	30063.5
Tb11.01.7710	-1.1922	29074.5
Tb10.70.0010	-1.18894	61590
Tb11.01.1400	-1.18818	28931
Tb11.02.4150	-1.18742	8503.5
Tb10.70.2650	-1.18711	62396
Tb927.7.7460	-1.18654	289
Tb927.8.650	-1.18305	263972
Tb927.7.4570	-1.18197	23254.5
Tb927.4.3500	-1.17828	40184
Tb11.01.8600	-1.17697	54819
Tb10.6k15.2620	-1.16993	76725.5
Tb927.8.1870	-1.16925	12662
Tb09.211.2570	-1.16855	5834
Tb927.2.5060	-1.162	3082
Tb11.47.0036	-1.15832	114250
Tb927.4.270	-1.15692	251712
Tb927.6.4500	-1.15678	14872.5
Tb10.6k15.2330	-1.15119	21506.5
Tb927.5.2570	-1.14971	135795
Tb927.3.3490	-1.14574	8140.5
Tb927.3.1380	-1.14465	85407.5
Tb09.244.2570	-1.13764	64222.5
Tb11.02.3120	-1.13458	169528
Tb927.7.7430	-1.12869	6307
Tb10.70.6660	-1.10868	81370
Tb10.61.3200	-1.09985	68022.5
Tb10.389.1410	-1.09086	53155
Tb10.389.1180	-1.08971	13569
Tb927.2.4210	-1.08771	157018
Tb927.7.2260	-1.08671	126348
Tb10.70.2210	-1.08588	2509.5
Tb927.7.3980	-1.08007	29046
Tb11.01.2140	-1.07307	108876
Tb927.4.300	-1.07199	235391
Tb927.4.5140	-1.06961	58097.5
Tb927.4.2000	-1.06833	29278
Tb09.211.1750	-1.06465	148638
Tb11.01.1350	-1.06197	38917.5
Tb10.61.1590	-1.05672	35164.5
Tb10.70.2490	-1.0503	42928
Tb10.100.0090	-1.04478	6206.5
Tb927.1.4100	-1.04392	48032.5
Tb927.2.5760	-1.04376	6719.5
Tb11.03.0850	-1.04251	107883
Tb927.1.350	-1.0416	144740
Tb927.8.4540	-1.03988	49359
Tb10.70.7760	-1.03934	66184
Tb927.8.4950	-1.03611	13366
Tb11.02.1100	-1.03557	7762.5
Tb927.6.1470	-1.0348	168432
Tb927.8.3100	-1.03043	51620.5
Tb927.4.2500	-1.02982	113707
Tb927.3.1790	-1.01139	120752
Tb927.2.1810	-1.01117	21528
Tb927.6.2200	-1.00758	8816.5
Tb927.3.5340	-0.99005	123653
Tb927.8.3530	-0.988592	113955
Tb927.8.3240	-0.987616	87868
Tb927.2.3780	-0.984067	224840
Tb11.55.0009	-0.980519	38119
Tb927.7.250	-0.980208	12078
Tb10.61.2440	-0.978078	130397
Tb927.7.3370	-0.971165	14850
Tb927.8.1890	-0.968834	9082
Tb927.4.4910	-0.960938	49135
Tb09.211.1240	-0.957734	27428.5
Tb927.5.1060	-0.957017	23134.5
Tb10.6k15.0480	-0.951147	73405.5
Tb927.8.900	-0.946869	174788
Tb11.01.7170	-0.944134	154413
Tb11.01.3100	-0.934488	60667
Tb927.8.3870	-0.933761	18070.5
Tb927.8.7530	-0.915568	52832
Tb927.3.4310	-0.90427	15256.5
Tb10.61.2210	-0.897882	70045.5
Tb11.01.5860	-0.879715	124753
Tb927.1.3080	-0.843978	21117
Tb11.01.4860	-0.837364	89098
Tb11.01.7740	-0.823541	23507.5
Tb927.4.4040	-0.815835	206628
Tb11.03.0090	-0.811754	76638.5
Tb10.70.0500	-0.784349	19436
Tb10.70.6480	-0.783985	49502
Tb09.160.4310	-0.775323	108875
Tb10.26.0190	-0.775081	101399
Tb927.8.6110	-0.771026	43634.5
Tb11.01.7800	-0.733813	7247.5
Tb10.70.4720	-0.732545	111788
Tb927.2.5270	-0.709447	26088
Tb09.244.2720	-0.708623	20362.5
Tb927.4.1930	-0.708473	44480
Tb927.5.850	-0.707351	53883.5
Tb11.01.1830	-0.691728	45266.5
Tb11.01.3320	-0.683482	16084
Tb927.3.1690	-0.680584	139796
Tb11.02.0500	-0.64736	48327
Tb927.6.2640	-0.633927	104340
Tb10.70.4880	-0.633642	71070
Tb10.61.2880	-0.632188	9413.5
Tb927.8.690	-0.570316	255004
Tb927.3.1030	-0.565531	47535.5
Tb11.01.2680	-0.558843	250298
Tb927.5.630	-0.554051	602.5
Tb927.5.1180	-0.552453	79599
Tb927.3.1710	-0.548357	136159
Tb927.1.3560	-0.512222	1298.5
Tb927.4.1360	-0.476523	178244
Tb927.8.7670	-0.439992	95054
Tb10.70.2580	-0.41768	53717.5
Tb09.211.4690	-0.332858	50822.5
Tb11.01.1730	-0.29085	27526.5
Tb11.01.3500	0.16818	54997
Tb11.01.5535	0.213453	34124.5
Tb927.8.8150	0.402083	164389
Tb09.160.0880	0.409466	167788
Tb927.7.2540	0.415963	59708
Tb09.160.4500	0.421329	128106
Tb11.01.2650	0.421816	243708
Tb11.02.2190	0.427342	33785.5
Tb927.7.510	0.457123	129044
Tb11.01.4400	0.466056	145642
Tb927.4.310	0.467494	222024
Tb927.6.1620	0.472112	133067
Tb927.8.2090	0.477134	30741
Tb11.01.4780	0.479927	107798
Tb09.160.1890	0.480172	3975
Tb10.61.0060	0.481593	31702
Tb10.70.3710	0.488781	147442
Tb927.8.1780	0.492672	38789.5
Tb11.01.8370	0.5025	121524
Tb927.4.3980	0.528648	223566
Tb09.160.1200	0.53353	98466
Tb927.8.5710	0.545117	76821
Tb10.6k15.2310	0.548537	18440.5
Tb927.6.1650	0.553467	127299
Tb10.70.6950	0.565567	23342.5
Tb11.01.4380	0.565736	140372
Tb927.8.7060	0.567838	28614
Tb927.7.620	0.567982	100062
Tb927.1.3250	0.56861	44058
Tb09.160.0465	0.569559	283630
Tb927.4.2650	0.569938	159765
Tb927.3.5200	0.591844	83784
Tb927.5.3080	0.602189	38553
Tb927.8.4270	0.608725	126778
Tb09.211.3820	0.610405	259970
Tb10.70.7860	0.610836	52111
Tb927.8.2470	0.61119	109632
Tb927.8.5730	0.616054	83207.5
Tb09.160.4800	0.616981	194868
Tb09.160.1690	0.622799	14182
Tb11.01.7140	0.628175	160952
Tb927.7.2090	0.629761	180566
Tb927.3.5490	0.635507	160246
Tb11.01.0020	0.641106	132715
Tb927.6.3310	0.652601	286956
Tb927.4.3100	0.652644	274097
Tb11.02.4590	0.654854	114260
Tb927.7.1830	0.657466	209004
Tb927.8.3220	0.657883	82106.5
Tb927.8.880	0.666481	183276
Tb927.8.4300	0.667144	121558
Tb11.02.1000	0.671435	115708
Tb10.6k15.0280	0.674591	107990
Tb927.8.2750	0.681536	19570
Tb11.01.8320	0.682442	133466
Tb927.7.7240	0.68267	55824.5
Tb09.211.1500	0.68304	191620
Tb11.02.3060	0.685498	155533
Tb09.v1.0320	0.685774	71802
Tb927.8.6380	0.690907	112612
Tb927.5.720	0.695839	14723.5
Tb11.02.5490	0.699156	86545.5
Tb927.7.1900	0.701945	218373
Tb11.01.2010	0.702566	82565
Tb11.01.1110	0.705887	130152
Tb927.8.6600	0.708924	85513.5
Tb927.4.540	0.712959	163308
Tb10.70.1600	0.719892	131398
Tb927.1.3520	0.732562	99780.5
Tb11.02.1010	0.733787	118348
Tb09.160.1140	0.740826	118912
Tb927.6.810	0.747516	135275
Tb927.2.5330	0.751649	45207.5
Tb10.6k15.1170	0.751653	207394
Tb09.160.3760	0.753901	35812.5
Tb10.70.3540	0.754888	93385.5
Tb927.2.4280	0.757719	137438
Tb09.211.4350	0.758751	116586
Tb11.01.4190	0.758882	81311
Tb927.4.4270	0.764325	147948
Tb927.4.2480	0.769457	107739
Tb11.01.8110	0.771059	185294
Tb10.6k15.3430	0.771886	54583
Tb10.389.0830	0.774169	72129
Tb927.7.7250	0.775354	51872.5
Tb927.7.5460	0.776115	157037
Tb10.61.0460	0.779245	283408
Tb11.57.0005	0.784738	68810
Tb11.01.6820	0.790031	43561
Tb11.02.0950	0.793863	100384
Tb927.4.2910	0.79518	228846
Tb927.5.2850	0.79956	17837
Tb09.211.4250	0.80023	137728
Tb10.6k15.1110	0.805201	218604
Tb927.7.4200	0.810422	100259
Tb10.61.2540	0.812568	156048
Tb927.8.670	0.813938	257754
Tb11.47.0033	0.813988	148162
Tb11.01.2360	0.816878	164260
Tb10.61.0580	0.821132	251689
Tb10.26.0230	0.821648	93297
Tb11.02.5680	0.822572	37251.5
Tb927.1.1790	0.826304	179956
Tb11.01.5200	0.828871	18634.5
Tb927.8.3680	0.835286	70123.5
Tb927.7.5600	0.835589	194498
Tb11.01.8520	0.83719	79028
Tb927.7.1090	0.838737	44293.5
Tb11.01.2620	0.842576	238454
Tb927.6.2520	0.844231	75680
Tb11.01.3160	0.848496	67989.5
Tb10.389.0620	0.850176	31907
Tb927.8.2440	0.860753	105010
Tb10.70.7920	0.863481	40415.5
Tb927.4.380	0.868258	199464
Tb10.70.3700	0.868875	145209
Tb11.12.0010	0.869039	163386
Tb11.01.7650	0.872539	41782
Tb927.2.4460	0.873808	109011
Tb927.4.1180	0.874842	1295.5
Tb927.6.3160	0.874874	252936
Tb927.6.3290	0.875078	282897
Tb11.02.3380	0.876919	223394
Tb11.01.7950	0.877269	222696
Tb927.8.1980	0.877872	5901.5
Tb927.4.810	0.878694	83203.5
Tb11.47.0009	0.881226	221174
Tb09.211.3620	0.881514	216332
Tb10.389.1100	0.882442	117597
Tb11.01.3940	0.883008	16337.5
Tb927.6.4730	0.884867	29746
Tb927.3.920	0.885357	8630.5
Tb10.61.0080	0.890258	28275
Tb927.4.4210	0.890937	167692
Tb11.01.2060	0.894971	92064.5
Tb09.160.3390	0.897305	2468.5
Tb927.2.2770	0.902703	21629.5
Tb11.01.3030	0.903017	43961
Tb927.6.4520	0.903044	11996
Tb927.3.5260	0.903744	104412
Tb10.70.4620	0.904392	127912
Tb11.02.1500	0.906178	112494
Tb927.3.3060	0.907689	87205
Tb927.8.6360	0.910448	105834
Tb927.7.5370	0.912442	115998
Tb927.7.1840	0.912836	210290
Tb927.7.5930	0.91622	273132
Tb927.7.1820	0.916243	207666
Tb11.01.1100	0.917364	127280
Tb11.01.1050	0.917375	115348
Tb927.8.1270	0.920334	43203
Tb927.7.5310	0.923263	92818
Tb11.02.4980	0.923555	25038.5
Tb10.70.0070	0.927249	53996
Tb927.8.2830	0.927649	53866.5
Tb09.211.3120	0.929496	101742
Tb927.4.3130	0.933456	280988
Tb927.4.1910	0.933728	49199.5
Tb927.8.4060	0.93474	190070
Tb927.6.870	0.935052	101533
Tb10.26.0910	0.937811	34243.5
Tb11.01.4120	0.938599	66051.5
Tb10.70.7560	0.943662	105130
Tb927.4.2790	0.94506	195952
Tb11.01.5510	0.94639	29458
Tb927.1.2110	0.946875	5718
Tb927.8.5560	0.951624	26402.5
Tb10.70.6730	0.952035	94960
Tb927.8.6800	0.954601	29028.5
Tb09.160.1040	0.95472	135235
Tb11.01.3745	0.957694	122078
Tb10.389.0530	0.95929	13246
Tb927.6.2860	0.959578	169746
Tb11.01.8580	0.96357	60814
Tb927.7.2040	0.963813	196492
Tb927.3.5690	0.966166	217388
Tb09.160.2210	0.967742	31735.5
Tb11.01.2820	0.970129	290284
Tb927.3.1560	0.972766	176991
Tb927.3.5560	0.973634	183726
Tb927.7.5730	0.973896	228368
Tb927.3.5570	0.974258	184732
Tb927.4.2760	0.974706	188785
Tb11.01.8790	0.977081	908
Tb10.70.7240	0.97953	181962
Tb927.2.2360	0.979608	52413
Tb09.160.3220	0.982105	107640
Tb10.6k15.3750	0.985836	111208
Tb10.6k15.2000	0.988567	36335
Tb10.70.7450	0.98994	129339
Tb927.4.2850	0.990769	209874
Tb11.02.2740	0.990866	76586
Tb10.61.0490	0.997524	281038
Tb927.7.4330	0.998965	90180
Tb927.8.2400	1.00232	96564.5
Tb09.211.1640	1.00244	166687
Tb11.02.3340	1.00285	213331
Tb927.8.3640	1.00306	80347
Tb927.8.7540	1.00395	55477.5
Tb11.02.4860	1.00528	49201.5
Tb927.7.1410	1.00551	122210
Tb11.47.0007	1.00622	226337
Tb10.6k15.2610	1.01155	75065
Tb927.4.2970	1.01333	244842
Tb927.4.4130	1.01381	188328
Tb927.1.2730	1.01415	97823
Tb11.01.6060	1.01531	174966
Tb927.4.4800	1.02063	79381
Tb927.8.6370	1.02164	109225
Tb927.7.3700	1.02759	48487.5
Tb10.70.5385	1.03019	127712
Tb927.5.3740	1.03346	64227.5
Tb11.01.4530	1.03485	175234
Tb927.4.1410	1.03537	168998
Tb11.01.2740	1.03556	273934
Tb927.1.3220	1.03853	36977.5
Tb11.01.2430	1.04084	189134
Tb927.3.1260	1.04122	52687
Tb11.02.4390	1.04366	33927
Tb927.6.2890	1.04748	178818
Tb927.8.5870	1.04889	117785
Tb927.6.3450	1.05075	261036
Tb10.70.2840	1.05089	94519.5
Tb927.4.1320	1.05329	188789
Tb10.6k15.1440	1.05427	146518
Tb927.2.6130	1.05515	72275
Tb10.26.0260	1.05544	86980
Tb11.02.0380	1.05579	74851.5
Tb927.7.5200	1.05646	52782
Tb927.6.2850	1.05973	162479
Tb11.02.1490	1.06343	110284
Tb927.4.580	1.07234	144992
Tb927.6.4720	1.07387	28451.5
Tb927.8.2610	1.07425	141552
Tb927.8.7510	1.07518	48650.5
Tb927.7.5650	1.07555	210686
Tb927.4.3880	1.07595	261467
Tb927.3.5460	1.07937	154530
Tb10.6k15.1520	1.07939	131822
Tb10.70.1340	1.0801	173818
Tb927.7.5140	1.08563	36915
Tb11.01.8060	1.08656	195170
Tb11.02.0050	1.08668	194148
Tb11.02.1580	1.08675	143807
Tb09.160.0830	1.088	187698
Tb927.3.4220	1.09053	41788
Tb09.211.3150	1.09434	110268
Tb927.3.4810	1.09943	18185.5
Tb11.01.2500	1.10292	212812
Tb09.160.4580	1.10573	144116
Tb11.01.3710	1.10769	112246
Tb09.211.3970	1.1111	296156
Tb09.160.0410	1.1128	294736
Tb11.02.4730	1.11396	83360.5
Tb927.7.1520	1.11516	147005
Tb10.26.0930	1.11517	38592.5
Tb10.70.3500	1.11745	87152
Tb09.160.2080	1.11864	37531.5
Tb927.4.1780	1.12175	87708
Tb10.406.0320	1.12569	52507.5
Tb09.160.1570	1.12706	23318
Tb11.01.5890	1.12776	131392
Tb09.211.0970	1.1279	72051
Tb11.01.5750	1.12914	80562
Tb11.02.3500	1.12986	251746
Tb10.6k15.2820	1.13139	109118
Tb10.6k15.0170	1.13216	133504
Tb10.61.2450	1.13429	134766
Tb927.7.7380	1.13442	19337.5
Tb11.01.3510	1.13728	57545
Tb927.8.4530	1.13807	56810.5
Tb09.160.3070	1.13922	85540
Tb927.1.3840	1.13986	5276
Tb11.02.1430	1.14202	95824.5
Tb11.01.0970	1.14269	95249.5
Tb927.5.3790	1.14283	76603.5
Tb11.02.4600	1.14429	111962
Tb09.160.4840	1.14455	199482
Tb11.03.0690	1.14639	73785.5
Tb927.8.4080	1.14836	187500
Tb927.4.1600	1.14968	124377
Tb927.7.7190	1.15086	76588
Tb11.02.2930	1.1515	123842
Tb11.01.8330	1.15158	131488
Tb927.4.4390	1.15176	122148
Tb09.160.1270	1.15383	67417
Tb10.6k15.1270	1.15464	184872
Tb11.01.4990	1.15474	58314.5
Tb11.01.2480	1.1565	205564
Tb927.5.2640	1.15866	154729
Tb927.1.4340	1.16214	86408
Tb11.02.0090	1.16227	183701
Tb927.7.7120	1.16294	102748
Tb927.6.3180	1.16397	257503
Tb927.5.3440	1.16491	13052.5
Tb927.8.1000	1.16581	125842
Tb927.7.3730	1.1668	36851
Tb927.1.1600	1.1708	119382
Tb927.7.5790	1.17272	244758
Tb927.7.5670	1.17684	216152
Tb927.3.2660	1.17779	196216
Tb927.6.3040	1.17809	213849
Tb927.2.3970	1.17842	199892
Tb927.4.3900	1.17867	253203
Tb927.4.4300	1.18	142376
Tb09.160.3380	1.18222	127476
Tb927.5.1950	1.18265	97615.5
Tb09.160.4130	1.18709	82972.5
Tb927.4.1520	1.18789	142542
Tb927.1.1780	1.19026	179192
Tb927.3.2910	1.19574	122778
Tb927.3.4180	1.19577	55508
Tb11.01.5140	1.19589	31179
Tb927.7.4280	1.19624	100586
Tb09.211.3630	1.19645	217760
Tb11.02.1420	1.1979	92183
Tb927.4.1590	1.19826	125870
Tb927.6.3170	1.19912	255050
Tb11.01.4150	1.20279	74252
Tb10.389.1920	1.20408	136458
Tb10.61.2620	1.20436	169413
Tb927.5.1980	1.20837	107286
Tb927.8.3980	1.2088	208492
Tb10.61.1730	1.20945	13675.5
Tb10.6k15.2660	1.21076	84740.5
Tb11.01.7890	1.21102	249490
Tb927.4.3000	1.2124	252608
Tb11.02.3390	1.21314	225468
Tb927.6.920	1.21442	80741
Tb927.6.1590	1.21675	138764
Tb927.6.3090	1.21813	224682
Tb927.8.5930	1.21969	126296
Tb927.6.2930	1.22694	188482
Tb927.1.3860	1.23009	10039
Tb10.6k15.0350	1.23498	95667
Tb11.01.3915	1.23737	10047
Tb927.1.2080	1.24236	5332.5
Tb11.01.2520	1.24306	217216
Tb09.160.2150	1.24626	25651
Tb10.70.5520	1.25047	97093
Tb10.26.0070	1.2507	124764
Tb11.01.1260	1.25128	56650.5
Tb927.7.1480	1.25165	140946
Tb927.8.3370	1.25351	131108
Tb11.02.3330	1.25439	211436
Tb10.70.1420	1.25487	160222
Tb927.5.2580	1.25509	138114
Tb927.8.5190	1.26104	95346
Tb927.7.5500	1.26165	167304
Tb11.01.7160	1.26341	157412
Tb927.3.570	1.26377	24462
Tb927.4.2860	1.26437	212066
Tb927.2.3660	1.2649	243290
Tb927.7.5920	1.26595	271092
Tb11.02.0280	1.26903	129112
Tb09.211.4290	1.26926	125764
Tb927.4.4330	1.28011	137052
Tb927.3.5660	1.28148	205230
Tb10.26.0210	1.28454	98874
Tb927.1.920	1.2864	4132.5
Tb11.47.0032	1.28659	151505
Tb927.8.6320	1.2868	89164.5
Tb927.8.6430	1.28695	120174
Tb11.01.2990	1.28872	26131.5
Tb927.1.1760	1.29084	176999
Tb927.6.2260	1.29205	22298
Tb10.61.0800	1.29324	194222
Tb09.211.0840	1.29359	102548
Tb10.61.0780	1.29519	197660
Tb11.01.6080	1.2956	179532
Tb10.70.2680	1.29585	68139.5
Tb927.4.440	1.30015	182860
Tb09.160.4920	1.3007	217825
Tb10.6k15.1720	1.30137	98551
Tb927.5.3720	1.30182	60730
Tb927.8.3390	1.3037	134421
Tb11.02.2980	1.30461	136850
Tb09.160.4810	1.30465	195594
Tb10.70.4680	1.30628	119909
Tb927.7.5850	1.30995	259591
Tb927.7.1350	1.31821	109241
Tb11.01.0010	1.31929	130194
Tb10.6k15.1180	1.3199	204938
Tb927.2.2410	1.32323	36339.5
Tb927.4.4190	1.32362	170832
Tb927.8.2660	1.32925	160642
Tb927.3.2830	1.3295	137539
Tb927.7.3690	1.32967	50648
Tb927.1.1860	1.33012	193424
Tb11.01.2280	1.33133	140206
Tb11.47.0021	1.33166	181756
Tb09.160.4480	1.33223	125668
Tb11.01.2540	1.33295	222944
Tb10.70.5400	1.34053	125819
Tb927.6.3470	1.3413	256733
Tb927.8.4200	1.34209	153196
Tb10.389.1900	1.34375	140062
Tb11.01.1270	1.34509	54763
Tb11.02.5810	1.34702	3940
Tb927.7.6960	1.34733	158503
Tb927.4.3150	1.34946	284678
Tb927.8.4090	1.35088	185995
Tb927.8.6310	1.35175	87889
Tb09.211.4680	1.35365	52874
Tb11.01.7320	1.3571	126464
Tb10.6k15.2640	1.35811	80749.5
Tb927.7.1810	1.35998	206236
Tb927.3.5600	1.3663	190252
Tb11.12.0018	1.36872	180534
Tb11.01.4410	1.3706	148612
Tb927.4.4120	1.37108	190596
Tb927.6.1100	1.37906	42235
Tb927.7.7220	1.3797	61079
Tb11.02.3430	1.38009	236998
Tb11.02.1520	1.38148	119702
Tb09.160.4290	1.38255	104248
Tb927.4.2710	1.3837	171713
Tb09.211.3170	1.38488	118298
Tb10.389.0740	1.38837	57705
Tb09.211.3810	1.39108	258406
Tb10.05.0260	1.39437	5749.5
Tb927.4.2900	1.39515	225752
Tb11.01.2750	1.40208	275948
Tb11.01.5130	1.40233	32574.5
Tb927.3.5450	1.40357	151516
Tb927.1.2770	1.40816	103838
Tb10.26.0780	1.40822	6730.5
Tb927.1.1820	1.41652	182262
Tb927.1.2420	1.4166	59956
Tb927.3.3990	1.41985	141964
Tb927.8.4490	1.42019	69180.5
Tb10.70.7410	1.42141	135698
Tb927.7.6920	1.4216	169506
Tb927.6.2880	1.42511	175402
Tb11.01.6050	1.42583	172666
Tb927.7.1560	1.42799	153776
Tb927.8.7560	1.42803	62802
Tb11.03.0570	1.42853	45473
Tb927.7.3600	1.42951	75701.5
Tb927.1.1830	1.42978	183150
Tb927.7.1760	1.43209	197715
Tb11.02.3460	1.43301	244092
Tb927.8.7200	1.43335	70108.5
Tb09.160.4460	1.43372	122928
Tb11.47.0015	1.43842	196806
Tb11.02.2200	1.4393	34556.5
Tb10.26.0150	1.43974	109204
Tb927.5.480	1.44119	34704.5
Tb927.2.3730	1.44722	231086
Tb11.01.8240	1.45005	159728
Tb927.1.2700	1.45127	91577
Tb927.3.5210	1.45334	85512
Tb10.6k15.1260	1.46527	186844
Tb927.4.4280	1.46637	145828
Tb11.01.0030	1.4693	135234
Tb10.70.3690	1.47049	141963
Tb11.02.1440	1.47383	97396.5
Tb927.8.7140	1.47674	58832
Tb10.6k15.2690	1.47849	92695
Tb11.02.0960	1.48174	102588
Tb10.6k15.3640	1.48272	130422
Tb927.1.2160	1.48777	17478
Tb10.61.2610	1.48836	167484
Tb927.1.1500	1.49158	87293
Tb927.8.6520	1.49242	142691
Tb09.160.0980	1.49388	147458
Tb10.70.4790	1.49397	89356
Tb11.01.2690	1.49499	251984
Tb10.61.0900	1.4957	175082
Tb927.2.4340	1.49701	130386
Tb11.01.2700	1.49703	256400
Tb11.01.2720	1.49797	262928
Tb10.6k15.0550	1.50354	59667.5
Tb927.7.5400	1.50376	133378
Tb09.160.1080	1.50812	129742
Tb10.26.0920	1.50823	36479
Tb927.5.2600	1.50887	142513
Tb10.61.2530	1.50976	154620
Tb927.1.1270	1.50981	46755.5
Tb11.01.4310	1.51236	119826
Tb11.47.0027	1.51476	163788
Tb10.6k15.0990	1.5154	243680
Tb927.8.1450	1.51833	7147.5
Tb927.8.7570	1.51896	65867
Tb927.1.3870	1.5268	12003.5
Tb927.5.1220	1.53096	86576
Tb10.61.0870	1.53363	180682
Tb11.01.1080	1.53563	123102
Tb927.4.4520	1.53856	41196
Tb11.47.0013	1.53988	203496
Tb09.160.0930	1.54108	156252
Tb10.6k15.1120	1.54505	216208
Tb10.389.1600	1.54853	199714
Tb927.4.4900	1.54928	51809
Tb10.6k15.1330	1.55636	172182
Tb10.70.1510	1.55649	146499
Tb927.7.5420	1.55679	139938
Tb927.3.5650	1.56439	201410
Tb11.01.4200	1.56483	82611
Tb927.3.5630	1.5649	197170
Tb11.01.6720	1.57128	65832.5
Tb927.8.2510	1.57191	115254
Tb10.6k15.1090	1.57335	222170
Tb10.70.3650	1.57431	132748
Tb09.211.0800	1.57523	110599
Tb927.7.2280	1.57959	123056
Tb10.389.0920	1.57962	87866
Tb11.01.5850	1.58496	121852
Tb10.61.1400	1.58629	66292
Tb11.01.4170	1.58884	77690
Tb927.8.6070	1.5925	28452
Tb927.1.1730	1.59254	151168
Tb927.6.4310	1.5939	55297
Tb11.01.7600	1.6025	55511
Tb927.8.5720	1.60771	81210
Tb927.8.5950	1.60835	3572.5
Tb11.01.2610	1.61057	236654
Tb10.61.0790	1.61078	196386
Tb927.4.1490	1.61363	155372
Tb927.3.4120	1.61616	67504
Tb927.1.3040	1.61992	16634
Tb10.61.1420	1.62015	63886.5
Tb927.8.4340	1.62122	107695
Tb10.6k15.0160	1.63304	134886
Tb09.211.1610	1.63646	177073
Tb10.6k15.0180	1.64426	131446
Tb927.7.5720	1.64534	226268
Tb09.211.3450	1.64615	172699
Tb10.70.3680	1.6477	140188
Tb09.160.4910	1.64795	216186
Tb11.02.1450	1.65048	98886.5
Tb10.389.1520	1.65186	212776
Tb09.211.3400	1.6566	161054
Tb927.2.3720	1.65698	233630
Tb10.70.4080	1.6633	67932
Tb09.160.3170	1.66382	102640
Tb927.2.4150	1.66719	169220
Tb11.02.3160	1.66985	178396
Tb927.7.4190	1.67471	98143.5
Tb09.160.4930	1.67511	219766
Tb10.6k15.3520	1.67932	81716
Tb927.7.3250	1.68158	58779.5
Tb11.01.4460	1.68367	159018
Tb927.8.920	1.68581	159424
Tb10.6k15.1390	1.68731	159298
Tb927.7.5510	1.68994	170294
Tb10.61.0440	1.69495	288136
Tb927.1.4800	1.69951	168942
Tb927.6.3130	1.70207	234598
Tb927.8.720	1.70496	241968
Tb927.2.3460	1.70706	264865
Tb927.4.1450	1.71052	163262
Tb927.2.6000	1.71214	56923
Tb927.8.5210	1.71242	105080
Tb11.01.0080	1.71367	126480
Tb10.61.0420	1.71585	290606
Tb11.01.7990	1.71989	214524
Tb11.01.2670	1.7221	248372
Tb10.61.0930	1.72299	170571
Tb10.406.0540	1.73028	75877
Tb11.02.4310	1.73125	49117.5
Tb927.6.1510	1.73161	156967
Tb11.01.5900	1.73263	133107
Tb11.01.7930	1.73556	239045
Tb927.6.5010	1.73921	88758
Tb11.01.2510	1.74281	215746
Tb10.61.0670	1.7435	219274
Tb10.70.4560	1.74425	142955
Tb927.8.1020	1.74492	120981
Tb10.6k15.2720	1.74883	95086.5
Tb927.8.4130	1.74946	177886
Tb927.6.2920	1.75272	186129
Tb11.01.4550	1.75444	176743
Tb09.211.0090	1.75581	95649.5
Tb11.02.3270	1.7633	201260
Tb11.01.6220	1.7635	210856
Tb927.8.6510	1.76403	141359
Tb10.70.4530	1.76893	153334
Tb927.2.2020	1.77213	123232
Tb927.5.1990	1.77362	111091
Tb10.6k15.0340	1.77887	97146.5
Tb09.211.3500	1.78033	182300
Tb927.4.1640	1.78124	115638
Tb09.160.4720	1.7865	178724
Tb10.61.0570	1.78697	262822
Tb11.02.3440	1.79777	239153
Tb09.160.1370	1.80003	51207.5
Tb927.3.4500	1.80047	114714
Tb927.7.5620	1.81412	204040
Tb927.4.2450	1.83007	93780.5
Tb927.1.1920	1.83352	210274
Tb927.7.2440	1.83465	81984
Tb10.61.0630	1.84567	229210
Tb927.8.4120	1.84653	178833
Tb927.6.2870	1.8502	171974
Tb11.01.5020	1.85143	53061
Tb927.2.3880	1.85435	211448
Tb927.4.1650	1.85762	112600
Tb09.160.1340	1.86154	52805.5
Tb11.01.1030	1.86295	109771
Tb11.02.3510	1.86323	254732
Tb09.160.0910	1.86911	164245
Tb927.4.460	1.87497	177184
Tb927.4.3110	1.87575	275594
Tb09.160.2410	1.8823	7611.5
Tb11.02.3290	1.8834	205760
Tb11.01.2270	1.8975	138772
Tb11.01.3060	1.89761	48807.5
Tb927.5.1970	1.89985	103046
Tb10.70.7380	1.90366	138209
Tb927.6.2840	1.90461	159913
Tb927.7.7110	1.90473	108034
Tb11.01.7300	1.91456	129478
Tb10.389.1540	1.93115	210358
Tb11.12.0008	1.93395	160718
Tb11.01.8050	1.9359	197034
Tb927.5.2730	1.93863	173424
Tb10.70.7820	1.94026	58443.5
Tb09.160.0850	1.94059	182356
Tb927.1.4710	1.94661	153751
Tb09.211.3410	1.95099	164796
Tb11.47.0030	1.9513	157022
Tb927.3.4270	1.95163	25167
Tb09.211.3955	1.95333	294379
Tb10.389.1590	1.96236	201986
Tb09.211.4150	1.96433	162022
Tb10.6k15.1130	1.96442	213277
Tb927.7.350	1.96626	165472
Tb09.211.3890	1.96808	276772
Tb10.70.4510	1.97287	156774
Tb927.7.2430	1.97818	82795.5
Tb09.211.1630	1.97988	169226
Tb927.4.3120	1.98094	278192
Tb09.211.0850	1.98579	100656
Tb927.6.3230	1.99274	267855
Tb927.1.4460	1.99706	106695
Tb11.01.2490	1.9978	209186
Tb09.160.1000	2.00209	142172
Tb10.61.0730	2.00218	204660
Tb927.7.3290	2.00391	47651.5
Tb927.3.600	2.01251	49022
Tb927.4.400	2.0127	196755
Tb927.1.1880	2.01711	197774
Tb927.7.5800	2.0222	251115
Tb09.211.1650	2.03198	165076
Tb09.211.0980	2.03289	71533
Tb10.61.0910	2.03696	173200
Tb10.61.0680	2.0414	215676
Tb927.2.4670	2.04486	72665.5
Tb09.160.0690	2.04763	218808
Tb10.389.1770	2.06088	161734
Tb11.02.3140	2.06609	175409
Tb11.01.7940	2.07353	231235
Tb11.01.2390	2.07932	171922
Tb10.70.5550	2.07977	90247
Tb10.61.0740	2.08153	201472
Tb927.2.2270	2.08302	63717.5
Tb927.4.2780	2.08557	193483
Tb11.01.0090	2.08655	119230
Tb11.01.5000	2.08746	56834
Tb927.8.2780	2.09433	34468
Tb09.160.0900	2.11661	165328
Tb10.61.0500	2.1175	279692
Tb10.61.2520	2.11826	147184
Tb11.01.0050	2.12919	140174
Tb927.8.5740	2.13221	84642
Tb927.8.950	2.13335	147329
Tb927.3.2820	2.1574	139636
Tb927.8.6340	2.17386	94320
Tb11.02.3590	2.1814	275886
Tb927.8.2730	2.20205	14357
Tb11.01.2460	2.20246	201702
Tb09.160.4830	2.21251	197736
Tb927.1.4830	2.21561	172864
Tb11.02.3280	2.22691	203668
Tb927.6.3340	2.23266	291748
Tb927.8.2720	2.23786	12912.5
Tb11.02.1640	2.25093	67661.5
Tb927.6.2950	2.26031	191682
Tb10.6k15.1190	2.26981	200602
Tb927.6.3480	2.27533	249672
Tb11.01.2180	2.2763	118502
Tb927.4.520	2.27676	167638
Tb09.160.4880	2.28511	212594
Tb927.3.3930	2.28792	114849
Tb09.160.1520	2.29093	35018
Tb09.160.4860	2.29701	203474
Tb927.3.2930	2.29823	115582
Tb927.3.3960	2.30831	133144
Tb09.160.5450	2.30986	61962
Tb10.70.7420	2.31899	133346
Tb09.211.1655	2.3221	164172
Tb11.01.6210	2.32938	209544
Tb927.6.2820	2.33173	154846
Tb10.389.1610	2.33207	196652
Tb09.211.3780	2.33484	253831
Tb11.02.2990	2.33646	139571
Tb927.4.3010	2.36815	254164
Tb11.01.0940	2.3921	87686
Tb11.02.3640	2.39855	284097
Tb927.6.5020	2.40075	91773.5
Tb927.6.3080	2.40152	220782
Tb927.8.6650	2.40171	68525
Tb11.01.2770	2.40365	277052
Tb09.211.0790	2.40567	112168
Tb927.4.4320	2.4083	138275
Tb11.01.2640	2.41805	241568
Tb11.01.5190	2.41814	20641.5
Tb927.1.1850	2.4378	192154
Tb11.02.4200	2.45815	90770
Tb10.6k15.1310	2.46216	176968
Tb10.6k15.1400	2.46761	156388
Tb09.160.2190	2.47999	29101
Tb927.1.1400	2.5089	70063.5
Tb927.7.1330	2.51493	106996
Tb09.160.1510	2.52682	35797.5
Tb927.5.2480	2.5301	104545
Tb927.2.6180	2.53273	83098.5
Tb927.4.2890	2.5455	222582
Tb10.70.6110	2.5502	110.5
Tb10.61.0520	2.55094	276251
Tb927.1.5120	2.55204	20062.5
Tb927.4.2940	2.55994	237983
Tb927.8.5920	2.56846	124816
Tb10.389.1460	2.58496	223404
Tb11.01.4160	2.59661	75183
Tb09.211.0870	2.61471	95919
Tb927.6.1460	2.62255	170815
Tb927.4.710	2.63125	111557
Tb927.1.4650	2.63872	141314
Tb927.7.1260	2.64269	92110.5
Tb11.01.4450	2.64483	156822
Tb927.6.3830	2.66088	142098
Tb927.4.2830	2.66735	206118
Tb11.47.0014	2.68217	200780
Tb10.406.0630	2.70377	98904.5
Tb927.7.5380	2.70947	120394
Tb10.6k15.0320	2.72936	100084
Tb10.6k15.1200	2.78083	198942
Tb10.6k15.1210	2.78326	196950
Tb11.01.2860	2.81764	295606
Tb927.4.3090	2.82917	272181
Tb927.6.3660	2.84377	188645
Tb09.160.3060	2.8563	83627.5
Tb927.7.3260	2.86553	56307.5
Tb10.61.0940	2.87159	168304
Tb10.6k15.0300	2.87283	105082
Tb927.2.6210	2.9007	93514.5
Tb927.2.5980	2.92923	53796
Tb927.4.370	2.97496	201700
Tb927.3.2920	2.99055	121212
Tb927.4.820	2.99795	81327.5
Tb10.389.1580	3.00125	203518
Tb11.01.8290	3.00462	139612
Tb09.v1.0310	3.03814	73237.5
Tb09.160.3770	3.1112	37464.5
Tb927.1.3160	3.17485	31577.5
Tb927.8.7180	3.21413	65491
Tb10.05.0040	3.22754	97883
Tb09.160.1500	3.2851	36445.5
Tb927.6.3120	3.29635	232133
Tb09.160.0960	3.34706	151876
Tb11.02.1565	3.37412	138507
Tb927.7.5780	3.38061	242874
Tb927.4.3290	3.56071	86046
Tb927.8.7210	3.60995	72617.5
Tb927.2.3280	3.67251	82344
Tb09.211.1730	3.73263	151316
Tb927.2.3270	3.75649	78800
Tb09.160.4110	3.76382	77625
Tb10.6k15.0290	3.77459	106154
Tb927.8.7190	4.17554	66546.5
Tb11.01.6250	4.60288	215159

## Sheet: Filtered set
Accession number	fold expression level change following heat shock	Distance from nearest TSS
Tb927.1.250	-3.86693	175774
Tb11.02.0760	-3.46474	9650
Tb10.70.6470	-2.93245	45442.5
Tb11.02.1070	-2.78792	1307.5
Tb927.7.190	-2.59881	1115.5
Tb09.211.2420	-2.43055	12326.5
Tb927.2.1760	-2.43024	10906
Tb10.70.2920	-2.39409	16221.5
Tb927.8.2540	-2.31997	122891
Tb09.160.1560	-2.27313	28421.5
Tb927.3.930	-2.27198	18082.5
Tb927.4.2310	-2.24601	58442
Tb10.70.2190	-2.23462	5550
Tb927.5.2320	-2.23243	35168
Tb11.03.0350	-2.19345	10791
Tb11.02.5660	-2.18581	40896.5
Tb11.02.0750	-2.18215	1442
Tb10.61.1820	-2.17744	1841.5
Tb927.6.1900	-2.17131	56521.5
Tb11.01.5100	-2.14343	40070
Tb927.8.1600	-2.11995	68255
Tb11.01.3290	-2.11865	10097.5
Tb927.7.6850	-2.08352	11979.5
Tb10.70.6340	-2.07441	15770
Tb11.46.0008	-2.02368	12126
Tb927.8.4820	-2.02351	19956
Tb927.5.950	-2.01743	334
Tb10.389.1450	-1.9953	60251.5
Tb11.01.4750	-1.99253	112476
Tb09.211.1620	-1.9414	173444
Tb11.42.0003	-1.9248	2300.5
Tb927.3.2180	-1.91342	11510
Tb11.01.1820	-1.90989	43826.5
Tb09.211.1800	-1.90585	139150
Tb09.160.3820	-1.90485	42414.5
Tb11.52.0003	-1.87604	67548.5
Tb10.70.2570	-1.86631	52298
Tb10.389.0070	-1.82542	46984
Tb927.5.700	-1.80256	8636.5
Tb927.8.1990	-1.7973	7211
Tb10.70.5150	-1.79033	20255
Tb11.01.3370	-1.78237	26681
Tb10.70.4930	-1.7646	63444
Tb927.3.860	-1.7569	223
Tb11.01.8770	-1.75316	7680
Tb11.55.0024	-1.7425	70867.5
Tb09.211.2700	-1.73712	26548
Tb927.5.4420	-1.73468	20696
Tb10.70.7050	-1.71621	42658
Tb927.1.840	-1.7035	18817.5
Tb927.3.2230	-1.69739	4009.5
Tb11.02.0780	-1.69698	24578.5
Tb927.8.2770	-1.69432	27412.5
Tb11.02.2310	-1.69336	65337
Tb927.5.2930	-1.68296	2927
Tb927.7.4970	-1.68264	632.5
Tb11.01.7500	-1.6788	83734
Tb927.6.2170	-1.67765	1398
Tb927.6.700	-1.64277	13346
Tb927.3.2840	-1.6389	136138
Tb11.02.4440	-1.63391	19402.5
Tb10.6k15.0810	-1.63186	3029
Tb927.5.2330	-1.62553	45669.5
Tb927.5.3590	-1.61643	21221
Tb10.6k15.2520	-1.61268	60480
Tb11.03.0390	-1.60698	4765
Tb11.02.0620	-1.60522	27032.5
Tb10.70.5110	-1.58608	25566
Tb09.211.0610	-1.56299	4481.5
Tb10.70.4750	-1.55405	102926
Tb927.3.3450	-1.55341	1953
Tb927.5.1480	-1.553	28282
Tb927.7.3940	-1.54671	13657.5
Tb11.50.0001	-1.54522	397
Tb927.5.1800	-1.53888	55271.5
Tb10.6k15.3460	-1.52239	63040.5
Tb927.8.4870	-1.52123	7997
Tb11.01.0960	-1.51252	92600.5
Tb11.50.0007	-1.50917	1468
Tb11.02.5190	-1.50376	30188.5
Tb927.8.7620	-1.49689	84038.5
Tb927.8.6170	-1.48964	56243.5
Tb927.3.4240	-1.48837	33855
Tb927.5.3400	-1.48603	22854.5
Tb927.8.7640	-1.48337	89488.5
Tb927.7.3330	-1.47823	30315
Tb927.8.5780	-1.47474	94699
Tb11.55.0026	-1.47155	75599.5
Tb927.6.4470	-1.46587	22069.5
Tb10.6k15.2180	-1.46349	1441
Tb10.61.1870	-1.46344	9106
Tb11.01.1370	-1.46109	35745
Tb927.7.2130	-1.46099	168741
Tb927.3.4080	-1.45989	77911.5
Tb927.3.2310	-1.45238	6068
Tb927.8.4990	-1.45143	27675
Tb927.5.1090	-1.44848	32868.5
Tb927.8.7980	-1.44689	106443
Tb927.8.3250	-1.44644	96217
Tb09.211.0180	-1.4447	80770
Tb927.4.2060	-1.43534	19959
Tb927.1.880	-1.43516	7916
Tb927.5.1520	-1.43355	17368.5
Tb927.7.1450	-1.43316	134394
Tb927.5.1660	-1.43264	19712.5
Tb927.4.590	-1.42472	142468
Tb10.6k15.0770	-1.41934	9063
Tb927.3.2020	-1.41064	59264
Tb10.70.2310	-1.40616	10846.5
Tb10.70.3070	-1.40297	371.5
Tb10.61.0560	-1.40106	267196
Tb10.70.3560	-1.39825	100993
Tb11.02.2560	-1.39633	32767
Tb10.6k15.3250	-1.39496	14955
Tb927.5.3510	-1.39129	1799.5
Tb927.3.3410	-1.39129	677.5
Tb927.6.380	-1.38872	5620
Tb927.3.5060	-1.38852	43606.5
Tb09.211.4830	-1.38778	17361
Tb09.160.5060	-1.38686	7457
Tb11.01.7570	-1.38642	65435.5
Tb927.3.2600	-1.38454	216741
Tb11.02.1210	-1.38203	43087
Tb10.6k15.2290	-1.3806	14792.5
Tb10.389.0630	-1.37656	33640
Tb09.211.0620	-1.37488	2079
Tb927.8.2920	-1.37443	7426.5
Tb927.3.2470	-1.37093	32586
Tb10.61.2870	-1.36953	5391.5
Tb11.02.5400	-1.35863	79477
Tb10.406.0560	-1.35284	81052.5
Tb927.5.3800	-1.33904	82096.5
Tb927.4.2070	-1.3201	11398.5
Tb927.3.3780	-1.31347	75912
Tb927.4.3930	-1.30199	242018
Tb11.46.0009	-1.30137	7745.5
Tb10.6k15.3510	-1.30084	78481
Tb927.8.2930	-1.29765	9446.5
Tb927.2.4550	-1.29621	88940.5
Tb927.8.3150	-1.29254	60261
Tb927.1.80	-1.28921	229217
Tb10.70.5120	-1.28859	24110.5
Tb11.01.0700	-1.28479	26260.5
Tb927.6.4590	-1.27811	911.5
Tb11.02.1400	-1.27418	85075.5
Tb927.7.1780	-1.2687	201406
Tb927.8.7610	-1.26391	81543.5
Tb927.1.4090	-1.26247	47298
Tb927.5.3830	-1.25436	91498.5
Tb10.6k15.3160	-1.24783	451
Tb927.4.2360	-1.23963	66992
Tb11.02.1930	-1.2331	15856
Tb927.7.2690	-1.23177	7187
Tb927.1.3830	-1.23075	3025.5
Tb927.2.3370	-1.21856	274700
Tb10.6k15.1220	-1.2145	193830
Tb927.7.1310	-1.2092	102978
Tb10.70.4280	-1.19785	30063.5
Tb11.01.7710	-1.1922	29074.5
Tb10.70.0010	-1.18894	61590
Tb11.01.1400	-1.18818	28931
Tb11.02.4150	-1.18742	8503.5
Tb10.70.2650	-1.18711	62396
Tb927.7.7460	-1.18654	289
Tb927.8.650	-1.18305	263972
Tb927.7.4570	-1.18197	23254.5
Tb927.4.3500	-1.17828	40184
Tb11.01.8600	-1.17697	54819
Tb10.6k15.2620	-1.16993	76725.5
Tb927.8.1870	-1.16925	12662
Tb09.211.2570	-1.16855	5834
Tb927.2.5060	-1.162	3082
Tb11.47.0036	-1.15832	114250
Tb927.6.4500	-1.15678	14872.5
Tb10.6k15.2330	-1.15119	21506.5
Tb927.5.2570	-1.14971	135795
Tb927.3.3490	-1.14574	8140.5
Tb927.3.1380	-1.14465	85407.5
Tb09.244.2570	-1.13764	64222.5
Tb11.02.3120	-1.13458	169528
Tb927.7.7430	-1.12869	6307
Tb10.70.6660	-1.10868	81370
Tb10.61.3200	-1.09985	68022.5
Tb10.389.1410	-1.09086	53155
Tb10.389.1180	-1.08971	13569
Tb927.2.4210	-1.08771	157018
Tb927.7.2260	-1.08671	126348
Tb10.70.2210	-1.08588	2509.5
Tb927.7.3980	-1.08007	29046
Tb11.01.2140	-1.07307	108876
Tb927.4.5140	-1.06961	58097.5
Tb927.4.2000	-1.06833	29278
Tb09.211.1750	-1.06465	148638
Tb11.01.1350	-1.06197	38917.5
Tb10.61.1590	-1.05672	35164.5
Tb10.70.2490	-1.0503	42928
Tb10.100.0090	-1.04478	6206.5
Tb927.1.4100	-1.04392	48032.5
Tb927.2.5760	-1.04376	6719.5
Tb11.03.0850	-1.04251	107883
Tb927.8.4540	-1.03988	49359
Tb10.70.7760	-1.03934	66184
Tb927.8.4950	-1.03611	13366
Tb11.02.1100	-1.03557	7762.5
Tb927.6.1470	-1.0348	168432
Tb927.8.3100	-1.03043	51620.5
Tb927.4.2500	-1.02982	113707
Tb927.3.1790	-1.01139	120752
Tb927.2.1810	-1.01117	21528
Tb927.6.2200	-1.00758	8816.5
Tb927.8.2400	1.00232	96564.5
Tb09.211.1640	1.00244	166687
Tb11.02.3340	1.00285	213331
Tb927.8.3640	1.00306	80347
Tb927.8.7540	1.00395	55477.5
Tb11.02.4860	1.00528	49201.5
Tb927.7.1410	1.00551	122210
Tb11.47.0007	1.00622	226337
Tb10.6k15.2610	1.01155	75065
Tb927.4.2970	1.01333	244842
Tb927.4.4130	1.01381	188328
Tb927.1.2730	1.01415	97823
Tb11.01.6060	1.01531	174966
Tb927.4.4800	1.02063	79381
Tb927.8.6370	1.02164	109225
Tb927.7.3700	1.02759	48487.5
Tb10.70.5385	1.03019	127712
Tb927.5.3740	1.03346	64227.5
Tb11.01.4530	1.03485	175234
Tb927.4.1410	1.03537	168998
Tb11.01.2740	1.03556	273934
Tb927.1.3220	1.03853	36977.5
Tb11.01.2430	1.04084	189134
Tb927.3.1260	1.04122	52687
Tb11.02.4390	1.04366	33927
Tb927.6.2890	1.04748	178818
Tb927.8.5870	1.04889	117785
Tb927.6.3450	1.05075	261036
Tb10.70.2840	1.05089	94519.5
Tb927.4.1320	1.05329	188789
Tb10.6k15.1440	1.05427	146518
Tb927.2.6130	1.05515	72275
Tb10.26.0260	1.05544	86980
Tb11.02.0380	1.05579	74851.5
Tb927.7.5200	1.05646	52782
Tb11.02.1490	1.06343	110284
Tb927.4.580	1.07234	144992
Tb927.6.4720	1.07387	28451.5
Tb927.8.2610	1.07425	141552
Tb927.8.7510	1.07518	48650.5
Tb927.7.5650	1.07555	210686
Tb927.3.5460	1.07937	154530
Tb10.6k15.1520	1.07939	131822
Tb10.70.1340	1.0801	173818
Tb927.7.5140	1.08563	36915
Tb11.01.8060	1.08656	195170
Tb11.02.0050	1.08668	194148
Tb11.02.1580	1.08675	143807
Tb09.160.0830	1.088	187698
Tb927.3.4220	1.09053	41788
Tb09.211.3150	1.09434	110268
Tb927.3.4810	1.09943	18185.5
Tb11.01.2500	1.10292	212812
Tb09.160.4580	1.10573	144116
Tb11.01.3710	1.10769	112246
Tb09.211.3970	1.1111	296156
Tb09.160.0410	1.1128	294736
Tb11.02.4730	1.11396	83360.5
Tb927.7.1520	1.11516	147005
Tb10.26.0930	1.11517	38592.5
Tb10.70.3500	1.11745	87152
Tb09.160.2080	1.11864	37531.5
Tb927.4.1780	1.12175	87708
Tb10.406.0320	1.12569	52507.5
Tb09.160.1570	1.12706	23318
Tb11.01.5890	1.12776	131392
Tb09.211.0970	1.1279	72051
Tb11.01.5750	1.12914	80562
Tb11.02.3500	1.12986	251746
Tb10.6k15.2820	1.13139	109118
Tb10.6k15.0170	1.13216	133504
Tb10.61.2450	1.13429	134766
Tb927.7.7380	1.13442	19337.5
Tb11.01.3510	1.13728	57545
Tb927.8.4530	1.13807	56810.5
Tb09.160.3070	1.13922	85540
Tb927.1.3840	1.13986	5276
Tb11.02.1430	1.14202	95824.5
Tb11.01.0970	1.14269	95249.5
Tb927.5.3790	1.14283	76603.5
Tb11.02.4600	1.14429	111962
Tb09.160.4840	1.14455	199482
Tb11.03.0690	1.14639	73785.5
Tb927.8.4080	1.14836	187500
Tb927.4.1600	1.14968	124377
Tb927.7.7190	1.15086	76588
Tb11.02.2930	1.1515	123842
Tb11.01.8330	1.15158	131488
Tb927.4.4390	1.15176	122148
Tb09.160.1270	1.15383	67417
Tb10.6k15.1270	1.15464	184872
Tb11.01.4990	1.15474	58314.5
Tb11.01.2480	1.1565	205564
Tb927.5.2640	1.15866	154729
Tb927.1.4340	1.16214	86408
Tb11.02.0090	1.16227	183701
Tb927.7.7120	1.16294	102748
Tb927.6.3180	1.16397	257503
Tb927.5.3440	1.16491	13052.5
Tb927.8.1000	1.16581	125842
Tb927.7.3730	1.1668	36851
Tb927.1.1600	1.1708	119382
Tb927.7.5790	1.17272	244758
Tb927.7.5670	1.17684	216152
Tb927.3.2660	1.17779	196216
Tb927.6.3040	1.17809	213849
Tb927.2.3970	1.17842	199892
Tb927.4.3900	1.17867	253203
Tb927.4.4300	1.18	142376
Tb09.160.3380	1.18222	127476
Tb927.5.1950	1.18265	97615.5
Tb09.160.4130	1.18709	82972.5
Tb927.4.1520	1.18789	142542
Tb927.1.1780	1.19026	179192
Tb927.3.2910	1.19574	122778
Tb927.3.4180	1.19577	55508
Tb11.01.5140	1.19589	31179
Tb927.7.4280	1.19624	100586
Tb09.211.3630	1.19645	217760
Tb11.02.1420	1.1979	92183
Tb927.4.1590	1.19826	125870
Tb927.6.3170	1.19912	255050
Tb11.01.4150	1.20279	74252
Tb10.389.1920	1.20408	136458
Tb10.61.2620	1.20436	169413
Tb927.5.1980	1.20837	107286
Tb927.8.3980	1.2088	208492
Tb10.61.1730	1.20945	13675.5
Tb10.6k15.2660	1.21076	84740.5
Tb11.01.7890	1.21102	249490
Tb927.4.3000	1.2124	252608
Tb11.02.3390	1.21314	225468
Tb927.6.1590	1.21675	138764
Tb927.6.3090	1.21813	224682
Tb927.8.5930	1.21969	126296
Tb927.6.2930	1.22694	188482
Tb927.1.3860	1.23009	10039
Tb10.6k15.0350	1.23498	95667
Tb11.01.3915	1.23737	10047
Tb927.1.2080	1.24236	5332.5
Tb11.01.2520	1.24306	217216
Tb09.160.2150	1.24626	25651
Tb10.70.5520	1.25047	97093
Tb10.26.0070	1.2507	124764
Tb11.01.1260	1.25128	56650.5
Tb927.7.1480	1.25165	140946
Tb927.8.3370	1.25351	131108
Tb11.02.3330	1.25439	211436
Tb10.70.1420	1.25487	160222
Tb927.5.2580	1.25509	138114
Tb927.8.5190	1.26104	95346
Tb927.7.5500	1.26165	167304
Tb11.01.7160	1.26341	157412
Tb927.4.2860	1.26437	212066
Tb927.2.3660	1.2649	243290
Tb927.7.5920	1.26595	271092
Tb11.02.0280	1.26903	129112
Tb09.211.4290	1.26926	125764
Tb927.4.4330	1.28011	137052
Tb927.3.5660	1.28148	205230
Tb10.26.0210	1.28454	98874
Tb927.1.920	1.2864	4132.5
Tb11.47.0032	1.28659	151505
Tb927.8.6320	1.2868	89164.5
Tb927.8.6430	1.28695	120174
Tb11.01.2990	1.28872	26131.5
Tb927.1.1760	1.29084	176999
Tb927.6.2260	1.29205	22298
Tb10.61.0800	1.29324	194222
Tb09.211.0840	1.29359	102548
Tb10.61.0780	1.29519	197660
Tb11.01.6080	1.2956	179532
Tb10.70.2680	1.29585	68139.5
Tb927.4.440	1.30015	182860
Tb09.160.4920	1.3007	217825
Tb10.6k15.1720	1.30137	98551
Tb927.5.3720	1.30182	60730
Tb927.8.3390	1.3037	134421
Tb11.02.2980	1.30461	136850
Tb09.160.4810	1.30465	195594
Tb10.70.4680	1.30628	119909
Tb927.7.5850	1.30995	259591
Tb927.7.1350	1.31821	109241
Tb11.01.0010	1.31929	130194
Tb10.6k15.1180	1.3199	204938
Tb927.2.2410	1.32323	36339.5
Tb927.4.4190	1.32362	170832
Tb927.8.2660	1.32925	160642
Tb927.3.2830	1.3295	137539
Tb927.7.3690	1.32967	50648
Tb927.1.1860	1.33012	193424
Tb11.01.2280	1.33133	140206
Tb11.47.0021	1.33166	181756
Tb09.160.4480	1.33223	125668
Tb11.01.2540	1.33295	222944
Tb10.70.5400	1.34053	125819
Tb927.6.3470	1.3413	256733
Tb927.8.4200	1.34209	153196
Tb10.389.1900	1.34375	140062
Tb11.01.1270	1.34509	54763
Tb11.02.5810	1.34702	3940
Tb927.7.6960	1.34733	158503
Tb927.4.3150	1.34946	284678
Tb927.8.4090	1.35088	185995
Tb927.8.6310	1.35175	87889
Tb09.211.4680	1.35365	52874
Tb11.01.7320	1.3571	126464
Tb10.6k15.2640	1.35811	80749.5
Tb927.7.1810	1.35998	206236
Tb927.3.5600	1.3663	190252
Tb11.12.0018	1.36872	180534
Tb11.01.4410	1.3706	148612
Tb927.4.4120	1.37108	190596
Tb927.6.1100	1.37906	42235
Tb927.7.7220	1.3797	61079
Tb11.02.3430	1.38009	236998
Tb11.02.1520	1.38148	119702
Tb927.4.2710	1.3837	171713
Tb09.211.3170	1.38488	118298
Tb10.389.0740	1.38837	57705
Tb09.211.3810	1.39108	258406
Tb10.05.0260	1.39437	5749.5
Tb927.4.2900	1.39515	225752
Tb11.01.2750	1.40208	275948
Tb11.01.5130	1.40233	32574.5
Tb927.3.5450	1.40357	151516
Tb927.1.2770	1.40816	103838
Tb10.26.0780	1.40822	6730.5
Tb927.1.1820	1.41652	182262
Tb927.1.2420	1.4166	59956
Tb927.3.3990	1.41985	141964
Tb927.8.4490	1.42019	69180.5
Tb10.70.7410	1.42141	135698
Tb927.7.6920	1.4216	169506
Tb927.6.2880	1.42511	175402
Tb11.01.6050	1.42583	172666
Tb927.7.1560	1.42799	153776
Tb927.8.7560	1.42803	62802
Tb11.03.0570	1.42853	45473
Tb927.7.3600	1.42951	75701.5
Tb927.1.1830	1.42978	183150
Tb927.7.1760	1.43209	197715
Tb11.02.3460	1.43301	244092
Tb927.8.7200	1.43335	70108.5
Tb09.160.4460	1.43372	122928
Tb11.47.0015	1.43842	196806
Tb11.02.2200	1.4393	34556.5
Tb10.26.0150	1.43974	109204
Tb927.5.480	1.44119	34704.5
Tb927.2.3730	1.44722	231086
Tb11.01.8240	1.45005	159728
Tb927.1.2700	1.45127	91577
Tb927.3.5210	1.45334	85512
Tb10.6k15.1260	1.46527	186844
Tb927.4.4280	1.46637	145828
Tb11.01.0030	1.4693	135234
Tb10.70.3690	1.47049	141963
Tb11.02.1440	1.47383	97396.5
Tb927.8.7140	1.47674	58832
Tb10.6k15.2690	1.47849	92695
Tb11.02.0960	1.48174	102588
Tb10.6k15.3640	1.48272	130422
Tb927.1.2160	1.48777	17478
Tb10.61.2610	1.48836	167484
Tb927.1.1500	1.49158	87293
Tb927.8.6520	1.49242	142691
Tb09.160.0980	1.49388	147458
Tb10.70.4790	1.49397	89356
Tb11.01.2690	1.49499	251984
Tb10.61.0900	1.4957	175082
Tb927.2.4340	1.49701	130386
Tb11.01.2700	1.49703	256400
Tb11.01.2720	1.49797	262928
Tb10.6k15.0550	1.50354	59667.5
Tb927.7.5400	1.50376	133378
Tb09.160.1080	1.50812	129742
Tb10.26.0920	1.50823	36479
Tb927.5.2600	1.50887	142513
Tb10.61.2530	1.50976	154620
Tb927.1.1270	1.50981	46755.5
Tb11.01.4310	1.51236	119826
Tb11.47.0027	1.51476	163788
Tb10.6k15.0990	1.5154	243680
Tb927.8.1450	1.51833	7147.5
Tb927.8.7570	1.51896	65867
Tb927.1.3870	1.5268	12003.5
Tb927.5.1220	1.53096	86576
Tb10.61.0870	1.53363	180682
Tb11.01.1080	1.53563	123102
Tb927.4.4520	1.53856	41196
Tb11.47.0013	1.53988	203496
Tb09.160.0930	1.54108	156252
Tb10.6k15.1120	1.54505	216208
Tb10.389.1600	1.54853	199714
Tb927.4.4900	1.54928	51809
Tb10.6k15.1330	1.55636	172182
Tb10.70.1510	1.55649	146499
Tb927.7.5420	1.55679	139938
Tb927.3.5650	1.56439	201410
Tb11.01.4200	1.56483	82611
Tb927.3.5630	1.5649	197170
Tb11.01.6720	1.57128	65832.5
Tb927.8.2510	1.57191	115254
Tb10.6k15.1090	1.57335	222170
Tb10.70.3650	1.57431	132748
Tb09.211.0800	1.57523	110599
Tb927.7.2280	1.57959	123056
Tb10.389.0920	1.57962	87866
Tb11.01.5850	1.58496	121852
Tb10.61.1400	1.58629	66292
Tb11.01.4170	1.58884	77690
Tb927.8.6070	1.5925	28452
Tb927.1.1730	1.59254	151168
Tb927.6.4310	1.5939	55297
Tb11.01.7600	1.6025	55511
Tb927.8.5720	1.60771	81210
Tb927.8.5950	1.60835	3572.5
Tb11.01.2610	1.61057	236654
Tb10.61.0790	1.61078	196386
Tb927.4.1490	1.61363	155372
Tb927.3.4120	1.61616	67504
Tb927.1.3040	1.61992	16634
Tb10.61.1420	1.62015	63886.5
Tb927.8.4340	1.62122	107695
Tb10.6k15.0160	1.63304	134886
Tb09.211.1610	1.63646	177073
Tb10.6k15.0180	1.64426	131446
Tb927.7.5720	1.64534	226268
Tb09.211.3450	1.64615	172699
Tb10.70.3680	1.6477	140188
Tb09.160.4910	1.64795	216186
Tb11.02.1450	1.65048	98886.5
Tb10.389.1520	1.65186	212776
Tb09.211.3400	1.6566	161054
Tb927.2.3720	1.65698	233630
Tb10.70.4080	1.6633	67932
Tb09.160.3170	1.66382	102640
Tb927.2.4150	1.66719	169220
Tb11.02.3160	1.66985	178396
Tb927.7.4190	1.67471	98143.5
Tb09.160.4930	1.67511	219766
Tb10.6k15.3520	1.67932	81716
Tb11.01.4460	1.68367	159018
Tb927.8.920	1.68581	159424
Tb10.6k15.1390	1.68731	159298
Tb927.7.5510	1.68994	170294
Tb10.61.0440	1.69495	288136
Tb927.1.4800	1.69951	168942
Tb927.6.3130	1.70207	234598
Tb927.8.720	1.70496	241968
Tb927.2.3460	1.70706	264865
Tb927.4.1450	1.71052	163262
Tb927.2.6000	1.71214	56923
Tb927.8.5210	1.71242	105080
Tb11.01.0080	1.71367	126480
Tb10.61.0420	1.71585	290606
Tb11.01.7990	1.71989	214524
Tb11.01.2670	1.7221	248372
Tb10.61.0930	1.72299	170571
Tb10.406.0540	1.73028	75877
Tb11.02.4310	1.73125	49117.5
Tb927.6.1510	1.73161	156967
Tb11.01.5900	1.73263	133107
Tb11.01.7930	1.73556	239045
Tb927.6.5010	1.73921	88758
Tb11.01.2510	1.74281	215746
Tb10.61.0670	1.7435	219274
Tb10.70.4560	1.74425	142955
Tb927.8.1020	1.74492	120981
Tb10.6k15.2720	1.74883	95086.5
Tb927.8.4130	1.74946	177886
Tb927.6.2920	1.75272	186129
Tb11.01.4550	1.75444	176743
Tb09.211.0090	1.75581	95649.5
Tb11.02.3270	1.7633	201260
Tb11.01.6220	1.7635	210856
Tb927.8.6510	1.76403	141359
Tb10.70.4530	1.76893	153334
Tb927.5.1990	1.77362	111091
Tb10.6k15.0340	1.77887	97146.5
Tb09.211.3500	1.78033	182300
Tb927.4.1640	1.78124	115638
Tb09.160.4720	1.7865	178724
Tb10.61.0570	1.78697	262822
Tb11.02.3440	1.79777	239153
Tb09.160.1370	1.80003	51207.5
Tb927.3.4500	1.80047	114714
Tb927.7.5620	1.81412	204040
Tb927.4.2450	1.83007	93780.5
Tb927.1.1920	1.83352	210274
Tb927.7.2440	1.83465	81984
Tb10.61.0630	1.84567	229210
Tb927.8.4120	1.84653	178833
Tb927.6.2870	1.8502	171974
Tb11.01.5020	1.85143	53061
Tb927.2.3880	1.85435	211448
Tb927.4.1650	1.85762	112600
Tb09.160.1340	1.86154	52805.5
Tb11.01.1030	1.86295	109771
Tb11.02.3510	1.86323	254732
Tb09.160.0910	1.86911	164245
Tb927.4.460	1.87497	177184
Tb927.4.3110	1.87575	275594
Tb09.160.2410	1.8823	7611.5
Tb11.02.3290	1.8834	205760
Tb11.01.2270	1.8975	138772
Tb11.01.3060	1.89761	48807.5
Tb927.5.1970	1.89985	103046
Tb10.70.7380	1.90366	138209
Tb927.6.2840	1.90461	159913
Tb927.7.7110	1.90473	108034
Tb11.01.7300	1.91456	129478
Tb10.389.1540	1.93115	210358
Tb11.12.0008	1.93395	160718
Tb11.01.8050	1.9359	197034
Tb927.5.2730	1.93863	173424
Tb10.70.7820	1.94026	58443.5
Tb09.160.0850	1.94059	182356
Tb927.1.4710	1.94661	153751
Tb09.211.3410	1.95099	164796
Tb11.47.0030	1.9513	157022
Tb927.3.4270	1.95163	25167
Tb09.211.3955	1.95333	294379
Tb10.389.1590	1.96236	201986
Tb09.211.4150	1.96433	162022
Tb10.6k15.1130	1.96442	213277
Tb927.7.350	1.96626	165472
Tb09.211.3890	1.96808	276772
Tb10.70.4510	1.97287	156774
Tb927.7.2430	1.97818	82795.5
Tb09.211.1630	1.97988	169226
Tb927.4.3120	1.98094	278192
Tb09.211.0850	1.98579	100656
Tb927.6.3230	1.99274	267855
Tb927.1.4460	1.99706	106695
Tb11.01.2490	1.9978	209186
Tb09.160.1000	2.00209	142172
Tb10.61.0730	2.00218	204660
Tb927.7.3290	2.00391	47651.5
Tb927.3.600	2.01251	49022
Tb927.4.400	2.0127	196755
Tb927.1.1880	2.01711	197774
Tb927.7.5800	2.0222	251115
Tb09.211.1650	2.03198	165076
Tb09.211.0980	2.03289	71533
Tb10.61.0910	2.03696	173200
Tb10.61.0680	2.0414	215676
Tb927.2.4670	2.04486	72665.5
Tb09.160.0690	2.04763	218808
Tb10.389.1770	2.06088	161734
Tb11.02.3140	2.06609	175409
Tb11.01.7940	2.07353	231235
Tb11.01.2390	2.07932	171922
Tb10.70.5550	2.07977	90247
Tb10.61.0740	2.08153	201472
Tb927.2.2270	2.08302	63717.5
Tb927.4.2780	2.08557	193483
Tb11.01.0090	2.08655	119230
Tb11.01.5000	2.08746	56834
Tb927.8.2780	2.09433	34468
Tb09.160.0900	2.11661	165328
Tb10.61.0500	2.1175	279692
Tb10.61.2520	2.11826	147184
Tb11.01.0050	2.12919	140174
Tb927.8.5740	2.13221	84642
Tb927.8.950	2.13335	147329
Tb927.3.2820	2.1574	139636
Tb927.8.6340	2.17386	94320
Tb11.02.3590	2.1814	275886
Tb927.8.2730	2.20205	14357
Tb11.01.2460	2.20246	201702
Tb09.160.4830	2.21251	197736
Tb927.1.4830	2.21561	172864
Tb11.02.3280	2.22691	203668
Tb927.6.3340	2.23266	291748
Tb927.8.2720	2.23786	12912.5
Tb11.02.1640	2.25093	67661.5
Tb927.6.2950	2.26031	191682
Tb10.6k15.1190	2.26981	200602
Tb927.6.3480	2.27533	249672
Tb11.01.2180	2.2763	118502
Tb927.4.520	2.27676	167638
Tb09.160.4880	2.28511	212594
Tb927.3.3930	2.28792	114849
Tb09.160.1520	2.29093	35018
Tb09.160.4860	2.29701	203474
Tb927.3.2930	2.29823	115582
Tb927.3.3960	2.30831	133144
Tb09.160.5450	2.30986	61962
Tb10.70.7420	2.31899	133346
Tb09.211.1655	2.3221	164172
Tb11.01.6210	2.32938	209544
Tb927.6.2820	2.33173	154846
Tb10.389.1610	2.33207	196652
Tb09.211.3780	2.33484	253831
Tb11.02.2990	2.33646	139571
Tb927.4.3010	2.36815	254164
Tb11.01.0940	2.3921	87686
Tb11.02.3640	2.39855	284097
Tb927.6.5020	2.40075	91773.5
Tb927.6.3080	2.40152	220782
Tb927.8.6650	2.40171	68525
Tb11.01.2770	2.40365	277052
Tb09.211.0790	2.40567	112168
Tb927.4.4320	2.4083	138275
Tb11.01.2640	2.41805	241568
Tb11.01.5190	2.41814	20641.5
Tb927.1.1850	2.4378	192154
Tb11.02.4200	2.45815	90770
Tb10.6k15.1310	2.46216	176968
Tb10.6k15.1400	2.46761	156388
Tb09.160.2190	2.47999	29101
Tb927.1.1400	2.5089	70063.5
Tb927.7.1330	2.51493	106996
Tb09.160.1510	2.52682	35797.5
Tb927.5.2480	2.5301	104545
Tb927.2.6180	2.53273	83098.5
Tb927.4.2890	2.5455	222582
Tb10.70.6110	2.5502	110.5
Tb10.61.0520	2.55094	276251
Tb927.4.2940	2.55994	237983
Tb927.8.5920	2.56846	124816
Tb10.389.1460	2.58496	223404
Tb11.01.4160	2.59661	75183
Tb09.211.0870	2.61471	95919
Tb927.6.1460	2.62255	170815
Tb927.4.710	2.63125	111557
Tb927.1.4650	2.63872	141314
Tb927.7.1260	2.64269	92110.5
Tb11.01.4450	2.64483	156822
Tb927.6.3830	2.66088	142098
Tb927.4.2830	2.66735	206118
Tb11.47.0014	2.68217	200780
Tb10.406.0630	2.70377	98904.5
Tb927.7.5380	2.70947	120394
Tb10.6k15.0320	2.72936	100084
Tb10.6k15.1200	2.78083	198942
Tb10.6k15.1210	2.78326	196950
Tb11.01.2860	2.81764	295606
Tb927.4.3090	2.82917	272181
Tb927.6.3660	2.84377	188645
Tb09.160.3060	2.8563	83627.5
Tb10.61.0940	2.87159	168304
Tb10.6k15.0300	2.87283	105082
Tb927.2.6210	2.9007	93514.5
Tb927.2.5980	2.92923	53796
Tb927.4.370	2.97496	201700
Tb927.3.2920	2.99055	121212
Tb927.4.820	2.99795	81327.5
Tb10.389.1580	3.00125	203518
Tb11.01.8290	3.00462	139612
Tb09.160.3770	3.1112	37464.5
Tb927.1.3160	3.17485	31577.5
Tb927.8.7180	3.21413	65491
Tb10.05.0040	3.22754	97883
Tb09.160.1500	3.2851	36445.5
Tb927.6.3120	3.29635	232133
Tb09.160.0960	3.34706	151876
Tb11.02.1565	3.37412	138507
Tb927.7.5780	3.38061	242874
Tb927.4.3290	3.56071	86046
Tb927.8.7210	3.60995	72617.5
Tb09.211.1730	3.73263	151316
Tb09.160.4110	3.76382	77625
Tb10.6k15.0290	3.77459	106154
Tb927.8.7190	4.17554	66546.5
