# Supplementary material for: Genome organization is a major component of gene expression control in response to stress and during the cell division cycle in trypanosomes
Source: Open Biol. 2012 Apr;2(4):120033. doi: 10.1098/rsob.120033 (PMC3376733; doi:10.1098/rsob.120033)
Supplement: Supplemental File 2 [file rsob120033-s2.xls]

## Sheet: Sheet1
GO ID	GO term	Number of members	mean distance (bp) of members	With Sample Standard deviation	Proportion of (10,000) trials which were greater than sample mean	Median distance (bp) of members	Mean (log2) fold change of GO term group in response to heat shock
GO:0006412	translation	225	64453.6	57125.9	1	46248	-1.21017
GO:0000786	nucleosome	50	46456.1	24155.2	1	56437	ND
GO:0005509	calcium ion binding	76	53025	53314.1	1	27239.5	-0.60329
GO:0003735	structural constituent of ribosome	170	58383.8	52628	1	42436	-0.894401
GO:0019861	flagellum	23	29276	37473	1	23367	-0.477951
GO:0005840	ribosome	167	58390.5	53012.3	1	41714	-0.894401
GO:0006334	nucleosome assembly	54	48557.1	27339.4	1	56805	ND
GO:0004722	protein serine/threonine phosphatase activity	26	48084.4	59817.6	0.9989	26814.2	-0.163434
GO:0006928	cellular component movement	22	46547.8	50754.6	0.9986	35773	-0.242562
GO:0022625	cytosolic large ribosomal subunit	16	41905.5	24883.2	0.9979	45490	-0.64736
GO:0005886	plasma membrane	26	49341.6	39613.6	0.997	56923	1.72798
GO:0051276	chromosome organization	50	60721.1	46918.7	0.9952	60763.2	0.278091
GO:0016469	proton-transporting two-sector ATPase complex	23	52208.8	46796.8	0.9928	31598.5	-1.46902
GO:0007049	cell cycle	16	46844.4	52733.2	0.9926	40111.5	0.173882
GO:0005200	structural constituent of cytoskeleton	21	51476.4	55330.4	0.9919	46681	0.422692
GO:0005516	calmodulin binding	16	47351.3	41673.6	0.9909	30906	-1.55249
GO:0044267	cellular protein metabolic process	12	43843	40387.9	0.9899	51459.5	-1.54583
GO:0020037	heme binding	21	53098.2	45369.7	0.9895	34560.5	-0.0126398
GO:0006470	protein dephosphorylation	42	61173.4	57896.5	0.9892	43906.5	0.394908
GO:0009405	pathogenesis	12	45541.3	63756	0.9862	23255.8	-0.665933
GO:0015986	ATP synthesis coupled proton transport	14	48432.9	50900.1	0.983	36664.8	-1.58017
GO:0008237	metallopeptidase activity	11	44262.4	60033.8	0.9825	22488.5	-2.78792
GO:0042254	ribosome biogenesis	24	56775.7	61011.4	0.9807	32139.5	-1.7524
GO:0004298	threonine-type endopeptidase activity	15	50495.5	46704	0.9797	40774	-1.0503
GO:0005839	proteasome core complex	15	50495.5	46704	0.9793	40774	-1.0503
GO:0004713	protein tyrosine kinase activity	150	73350.5	66904.8	0.9791	58720.5	0.554336
GO:0004197	cysteine-type endopeptidase activity	18	55082.1	50643.8	0.9724	53353.8	1.2956
GO:0004518	nuclease activity	12	49843	38922	0.9722	51868.5	0.713821
GO:0006812	cation transport	18	55396.8	59126.3	0.9664	59497	-0.831443
GO:0009434	microtubule-based flagellum	17	55802.3	61782.2	0.9659	27675	-0.930683
GO:0005622	intracellular	360	78016.1	65269.8	0.9654	58915.5	0.131667
GO:0016791	phosphatase activity	29	62202.4	49435	0.9639	44218.5	0.251608
GO:0000226	microtubule cytoskeleton organization	11	49591.5	7618.22	0.9618	48820.5	ND
GO:0004812	aminoacyl-tRNA ligase activity	24	60711.6	51578.1	0.9597	55607.2	-1.44408
GO:0005783	endoplasmic reticulum	12	52782.5	39424.4	0.9546	45045.8	ND
GO:0005524	ATP binding	577	79798	66726.9	0.9543	62220	-0.183653
GO:0015992	proton transport	21	60390.6	45402.3	0.9521	68315	-1.43446
GO:0046034	ATP metabolic process	13	54145	47677.1	0.9516	31598.5	-1.46902
GO:0006508	proteolysis	107	73944.9	62237.2	0.947	60157	-1.23449
GO:0007017	microtubule-based process	70	71624.2	65221.5	0.9449	49260	-0.119003
GO:0007155	cell adhesion	14	56885.1	36475.2	0.9413	58657.8	-1.04376
GO:0016311	dephosphorylation	27	64466.7	50494.7	0.94	53996	0.251608
GO:0004016	adenylate cyclase activity	58	70691	72801.2	0.9366	64997.5	0.187117
GO:0005525	GTP binding	107	74488.1	62433.6	0.9351	51748.5	-0.861381
GO:0009190	cyclic nucleotide biosynthetic process	68	71899.4	73842.4	0.9268	64997.5	0.716507
GO:0016849	phosphorus-oxygen lyase activity	68	71899.4	73842.4	0.9254	64997.5	0.716507
GO:0006511	ubiquitin-dependent protein catabolic process	61	72663.8	65020.4	0.9137	60715.5	1.02229
GO:0043234	protein complex	14	60215.4	57977.4	0.9129	47833.8	0.565567
GO:0051258	protein polymerization	14	60215.4	57977.4	0.9105	47833.8	0.565567
GO:0015031	protein transport	56	72367.5	58530	0.9103	48916.5	0.81742
GO:0006139	nucleobase, nucleoside, nucleotide and nucleic acid metabolic process	39	70006.7	61058.6	0.9098	43609	1.03832
GO:0015078	hydrogen ion transmembrane transporter activity	12	58520.1	47049.8	0.9066	77700.5	-1.46902
GO:0003824	catalytic activity	247	78970.4	63097.2	0.9032	62220	-0.824541
GO:0045454	cell redox homeostasis	36	69730.9	61528.9	0.9032	59916.5	-0.26595
GO:0046873	metal ion transmembrane transporter activity	11	58502.6	45008.7	0.8989	40003.5	ND
GO:0009055	electron carrier activity	50	72545.9	59478.9	0.8936	67935	-0.35779
GO:0004222	metalloendopeptidase activity	28	68608.4	51120.9	0.8914	72779	-0.956739
GO:0009986	cell surface	26	68824.4	33950.3	0.885	85954.5	-1.55698
GO:0016887	ATPase activity	64	74314.9	61303.5	0.8814	62884	-0.75254
GO:0003677	DNA binding	207	78977.2	68733.3	0.8775	58540	1.12208
GO:0007264	small GTPase mediated signal transduction	40	72268.8	59383.7	0.8698	43928.5	-0.252912
GO:0016020	membrane	261	79892.6	63206.2	0.8588	65971	-0.542677
GO:0005874	microtubule	16	66612.9	75712.7	0.8545	47833.8	0.565567
GO:0046914	transition metal ion binding	18	66624.3	50980.4	0.8544	88173.5	0.943662
GO:0007165	signal transduction	45	73709.1	62081.5	0.8517	75659.5	0.541519
GO:0043190	ATP-binding cassette (ABC) transporter complex	11	62412.8	31165.6	0.8502	69178.5	1.14182
GO:0003777	microtubule motor activity	77	76587.1	66138.4	0.8485	52126.5	-0.51973
GO:0003924	GTPase activity	58	75278.5	64415.7	0.8474	48820.5	-0.794313
GO:0008026	ATP-dependent helicase activity	49	74503	61751.6	0.8462	44428.5	0.219317
GO:0005875	microtubule associated complex	58	75847.5	67673.6	0.8387	52919.8	0.0964445
GO:0006913	nucleocytoplasmic transport	19	68695.6	62505.1	0.8382	37063.5	1.17809
GO:0005337	nucleoside transmembrane transporter activity	14	63907.2	45942.3	0.8311	76207	-1.03557
GO:0005856	cytoskeleton	14	67242	49325.3	0.8222	53128.5	0.301719
GO:0005506	iron ion binding	30	72994.4	53180.1	0.8201	81032.2	1.7594
GO:0051726	regulation of cell cycle	14	67372.8	73113.5	0.8188	51459.5	-0.919246
GO:0006118	electron transport	35	74068.6	56068.5	0.8181	73403	0.137931
GO:0004527	exonuclease activity	13	67632.1	42745.7	0.8148	62532	1.2712
GO:0016787	hydrolase activity	81	77805.9	71071.3	0.813	48689	1.32136
GO:0005737	cytoplasm	181	80167.7	59315.1	0.8062	72395.5	-0.435809
GO:0007018	microtubule-based movement	79	77862.7	70310.6	0.8052	48820.5	-0.221688
GO:0005829	cytosol	15	69351.7	48826.2	0.8021	59891.5	-1.16993
GO:0006418	tRNA aminoacylation for protein translation	23	72536.3	62443	0.7983	58442	-1.19833
GO:0006468	protein phosphorylation	178	80262.2	69760.3	0.7981	61034.5	0.753921
GO:0015934	large ribosomal subunit	12	67783.6	74547.8	0.7927	37755	ND
GO:0006289	nucleotide-excision repair	11	66957	58335.6	0.792	55957	0.900164
GO:0050660	flavin adenine dinucleotide binding	20	71900.4	80039.3	0.792	69635	1.82947
GO:0004672	protein kinase activity	180	80389.7	68712.4	0.7898	64699.2	0.753921
GO:0008234	cysteine-type peptidase activity	13	68774.5	23953.4	0.789	63096.5	ND
GO:0004674	protein serine/threonine kinase activity	172	80380.2	70522.4	0.7886	60824.8	0.834582
GO:0006414	translational elongation	21	72953.8	56318	0.7791	70894	-2.1628
GO:0000166	nucleotide binding	161	80388.8	63566.4	0.7759	67989.5	-0.698344
GO:0004175	endopeptidase activity	24	73988.2	62413	0.7685	62634.8	0.425208
GO:0016779	nucleotidyltransferase activity	12	69468	52721.7	0.7597	67965.8	1.15866
GO:0005694	chromosome	15	72152.5	41952.5	0.7536	68578.5	-1.47939
GO:0003676	nucleic acid binding	265	81706.9	66656.4	0.7415	64791.8	0.80617
GO:0009058	biosynthetic process	19	73846.3	56091	0.7396	54900	0.885133
GO:0042626	ATPase activity, coupled to transmembrane movement of substances	18	73895.9	45958.1	0.7352	73466	1.14182
GO:0005743	mitochondrial inner membrane	23	75448.8	61781.4	0.7245	85407.5	-1.55384
GO:0003746	translation elongation factor activity	14	73463.9	64240.2	0.7204	70889.2	-2.1628
GO:0008138	protein tyrosine/serine/threonine phosphatase activity	16	74125.1	51994.6	0.7154	78632.8	0.914248
GO:0003887	DNA-directed DNA polymerase activity	14	73675.6	72426.7	0.7137	49065.2	ND
GO:0006730	one-carbon metabolic process	12	73552.7	28154.9	0.6994	69968.8	-1.06197
GO:0006260	DNA replication	30	78273.7	63882.5	0.6781	67045.5	ND
GO:0051536	iron-sulfur cluster binding	18	77874.9	64868.7	0.6521	90048	ND
GO:0005198	structural molecule activity	27	79548.2	56892.5	0.6423	53917	0.565567
GO:0006457	protein folding	124	82230.2	68915	0.6414	67914.5	-0.224685
GO:0016491	oxidoreductase activity	130	82361.3	65255.4	0.6372	72793	-0.26451
GO:0008152	metabolic process	226	82990.8	67549.2	0.6342	64971.8	-0.530529
GO:0005575	cellular_component	1409	83927.9	67890.5	0.6294	66509	0.665005
GO:0030001	metal ion transport	12	78025.9	60238.8	0.6141	64667.2	ND
GO:0005515	protein binding	372	83469.9	71824.9	0.6138	62255.5	0.470496
GO:0006413	translational initiation	24	80427	76864.9	0.6051	72303.2	-0.633642
GO:0046872	metal ion binding	33	81236.3	60301.9	0.604	70867.5	-1.35826
GO:0008415	acyltransferase activity	19	79998.1	88744.7	0.602	47826.5	0.421816
GO:0005634	nucleus	350	83906.6	69208.1	0.5736	62353	-0.181275
GO:0020015	glycosome	17	80823.3	62529.5	0.5686	54517.5	-1.21578
GO:0005739	mitochondrion	139	83540.4	69573.4	0.5671	71657.5	-0.143401
GO:0051082	unfolded protein binding	84	83473.1	70632	0.5547	67914.5	-0.301605
GO:0022627	cytosolic small ribosomal subunit	19	81907.2	65946.2	0.5516	62227	-0.558843
GO:0006099	tricarboxylic acid cycle	11	81353.1	66279.2	0.5388	66377.5	-1.57731
GO:0006629	lipid metabolic process	24	83111.6	50725.3	0.5282	87868	1.03071
GO:0006259	DNA metabolic process	17	82513.7	48149.5	0.5254	68471.5	2.08702
GO:0003684	damaged DNA binding	14	82999.9	57371.3	0.5155	84428.2	0.900164
GO:0006364	rRNA processing	23	83996.7	68268.5	0.505	76774.5	-0.420149
GO:0017111	nucleoside-triphosphatase activity	107	84427.9	63768.6	0.5025	69178.5	-0.331043
GO:0003755	peptidyl-prolyl cis-trans isomerase activity	28	84647.1	76728.3	0.4898	64723	-0.0465911
GO:0003723	RNA binding	187	84796.4	69060.1	0.4772	67656.5	0.792138
GO:0016740	transferase activity	16	84670.4	83078.9	0.4712	56333.5	1.45158
GO:0008080	N-acetyltransferase activity	15	85481.2	72996.4	0.4684	62387	ND
GO:0003743	translation initiation factor activity	27	85771.1	78377.8	0.4567	71070	-1.06206
GO:0006096	glycolysis	25	85488.5	66069.7	0.454	54517.5	-0.766821
GO:0004221	ubiquitin thiolesterase activity	17	86336.8	71149.7	0.4384	72440	1.2956
GO:0004386	helicase activity	75	85803.6	75851.1	0.4342	55957	0.383341
GO:0008380	RNA splicing	16	87731.6	70896.9	0.4106	88246.2	0.460705
GO:0006396	RNA processing	94	86229.7	68443.2	0.4016	68659.2	1.39611
GO:0005838	proteasome regulatory particle	16	88339.2	60122.8	0.3997	87797.2	0.917042
GO:0007010	cytoskeleton organization	14	88781	91039.8	0.3959	52507.5	0.816731
GO:0003774	motor activity	49	86874.5	74354.3	0.3952	54474	0.648032
GO:0016021	integral to membrane	501	85644.9	69713.1	0.3798	69574	0.463118
GO:0008150	biological_process	964	85248.7	68413.3	0.3798	69834	0.604105
GO:0006886	intracellular protein transport	76	87395.5	63503.5	0.3612	74472.5	0.642517
GO:0045121	membrane raft	14	91450.2	7380.97	0.3423	93314.2	ND
GO:0051287	NAD binding	13	92272	56022	0.3398	91399.5	-1.14564
GO:0006810	transport	132	87090.8	63888	0.3311	74657	-0.601244
GO:0004842	ubiquitin-protein ligase activity	23	90610.3	73968.8	0.3197	59241	1.36748
GO:0005215	transporter activity	27	91388.7	72852.3	0.3004	95228.5	-2.20928
GO:0000287	magnesium ion binding	16	92826.3	72301.1	0.2984	93652	0.138125
GO:0006888	ER to Golgi vesicle-mediated transport	14	94813.2	64693.6	0.2795	96067.8	0.00232949
GO:0006506	GPI anchor biosynthetic process	31	92324.8	72669	0.2716	61326.2	0.0880762
GO:0008270	zinc ion binding	281	87015.7	72084.2	0.2696	66509	0.863668
GO:0030170	pyridoxal phosphate binding	13	96305.3	60173.1	0.2675	76586	0.0329601
GO:0015935	small ribosomal subunit	14	96119.3	71488.8	0.2582	94597	-0.558843
GO:0019538	protein metabolic process	12	97288.7	82067.2	0.2548	89566.5	2.05953
GO:0006281	DNA repair	48	91329.4	62512.1	0.2473	101838	1.25187
GO:0003674	molecular_function	869	86406.6	69036.3	0.2144	70472	0.582314
GO:0006166	purine ribonucleoside salvage	14	100743	49553.1	0.1917	102129	-1.33214
GO:0009116	nucleoside metabolic process	13	101053	68663.8	0.1895	81270.5	-1.33214
GO:0030286	dynein complex	17	99825.9	77367.3	0.1746	92900	-1.38494
GO:0005488	binding	267	88642.9	62322.2	0.1711	79140.5	-0.519035
GO:0031072	heat shock protein binding	75	91872.8	75852.5	0.1684	68289	1.56018
GO:0016049	cell growth	13	102941	83767	0.1679	74438	2.13144
GO:0019787	small conjugating protein ligase activity	16	101553	82373.9	0.1652	99584.8	1.36748
GO:0044237	cellular metabolic process	11	106177	75589	0.1486	105975	ND
GO:0004871	signal transducer activity	11	106447	66194.1	0.1448	99742	0.182592
GO:0005097	Rab GTPase activator activity	14	104678	47063.6	0.1428	93881	1.03853
GO:0032313	regulation of Rab GTPase activity	14	104678	47063.6	0.1383	93881	1.03853
GO:0004198	calcium-dependent cysteine-type endopeptidase activity	17	104023	90423.2	0.1249	99390	0.125922
GO:0030117	membrane coat	15	105972	64697.6	0.1225	102940	1.43015
GO:0008194	UDP-glycosyltransferase activity	24	102658	76079.5	0.1201	60486	0.0880762
GO:0051246	regulation of protein metabolic process	15	107293	81919.1	0.1071	95466.5	1.36748
GO:0043687	post-translational protein modification	15	107293	81919.1	0.1039	95466.5	1.36748
GO:0008033	tRNA processing	17	109149	80921.2	0.0798	105056	1.79919
GO:0004519	endonuclease activity	11	115956	65736.1	0.0744	127299	1.02782
GO:0001522	pseudouridine synthesis	15	112268	79771.3	0.0683	119382	1.56639
GO:0009982	pseudouridine synthase activity	15	112268	79771.3	0.0661	119382	1.56639
GO:0006310	DNA recombination	15	113046	62788.1	0.0617	101660	1.15683
GO:0016881	acid-amino acid ligase activity	12	118722	76513.9	0.0558	98716	1.27826
GO:0005730	nucleolus	13	116719	90833.7	0.0506	85543.5	-0.994611
GO:0006865	amino acid transport	44	101716	71229.9	0.0505	85401	-0.852376
GO:0005275	amine transmembrane transporter activity	42	102696	71361.4	0.0462	85401	-0.852376
GO:0005975	carbohydrate metabolic process	30	106519	69719.9	0.045	99822.8	-0.486076
GO:0006512	ubiquitin cycle	21	111352	75677.5	0.0446	103703	1.36748
GO:0030528	transcription regulator activity	14	118847	83282.5	0.0379	116574	-1.57988
GO:0003678	DNA helicase activity	11	128301	59969.2	0.0241	117301	0.556934
GO:0016070	RNA metabolic process	14	123344	90936.4	0.0209	140613	-0.301827
GO:0008168	methyltransferase activity	30	113432	73139.2	0.0189	109662	0.862652
GO:0016192	vesicle-mediated transport	65	104361	75032.1	0.0122	98425	1.20589
GO:0008565	protein transporter activity	17	125736	58345	0.0103	124647	0.70925
GO:0003700	sequence-specific DNA binding transcription factor activity	16	127754	87221.2	0.0089	117804	-0.781206
GO:0003899	DNA-directed RNA polymerase activity	37	118738	85915.8	0.0026	89794.5	ND
GO:0006464	protein modification process	66	114931	81489.6	0.0006	101511	1.22764
